# Supplementary material for: The C1QTNF6–MX2 Antiviral Axis Inhibits Porcine Circovirus Type 2 Replication in Porcine Macrophages
Source: Vet Sci. 2025 Dec 21;13(1):11. doi: 10.3390/vetsci13010011 (PMC12846478; doi:10.3390/vetsci13010011)
Supplement: Supplementary file 1 [file vetsci-13-00011-s001.zip]

Archive with 4 entries (4 files):
- Table S1 Differentially expressed genes.xlsx
- Table S2 upregulated genes.xlsx
- Table S3 KEGG.xlsx
- Table S4 Primes.pdf
