# Supplementary material for: The C1QTNF6–MX2 Antiviral Axis Inhibits Porcine Circovirus Type 2 Replication in Porcine Macrophages
Source: Vet Sci. 2025 Dec 21;13(1):11. doi: 10.3390/vetsci13010011 (PMC12846478; doi:10.3390/vetsci13010011)
Supplement: Supplementary file 1 [file vetsci-13-00011-s001.zip › Table S1 Differentially expressed genes.xlsx]

## Sheet: Sheet1
baseMean		log2FoldChange	lfcSE	stat	pvalue	padj
ENSSSCG00000055678:C1QTNF6	19567.2	9.33416	0.228189	40.9054	0	0
ENSSSCG00000005601:HSPA5	31794.8	0.502325	0.0243465	20.6323	1.40802e-94	9.23941e-91
ENSSSCG00000000849:HSP90B1	13204.8	0.555115	0.0270932	20.4891	2.69445e-93	1.17873e-89
ENSSSCG00000015453:PDIA4	14216.2	0.399179	0.0248866	16.0399	6.72623e-58	2.20688e-54
ENSSSCG00000013746:CALR	18082.9	0.253028	0.0259282	9.75879	1.69155e-22	4.43998e-19
ENSSSCG00000027372:SAMD9	8449.54	0.323946	0.0379252	8.54171	1.32255e-17	2.89286e-14
ENSSSCG00000014565:NA	687.563	0.6944	0.0845697	8.21098	2.19398e-16	4.1134e-13
ENSSSCG00000015106:HYOU1	5568.5	0.257492	0.0319816	8.05125	8.19511e-16	1.34441e-12
ENSSSCG00000039626:DERL3	60.0459	2.20418	0.274293	8.03587	9.29143e-16	1.3549e-12
ENSSSCG00000034570:IFI6	309.42	1.00146	0.12549	7.98042	1.4584e-15	1.91401e-12
ENSSSCG00000040663:HERPUD1	1390.15	0.436333	0.0556422	7.84176	4.44281e-15	5.30068e-12
ENSSSCG00000037572:EPSTI1	330.354	0.818753	0.107105	7.64436	2.09984e-14	2.29652e-11
ENSSSCG00000020906:GHSR	9552	0.263512	0.0352894	7.46718	8.19291e-14	8.27105e-11
ENSSSCG00000011239:TRANK1	251.271	0.923072	0.12476	7.39876	1.37465e-13	1.28863e-10
ENSSSCG00000015595:ATF3	1747.94	0.429609	0.0596556	7.20148	5.95629e-13	5.21136e-10
ENSSSCG00000035634:PLSCR1	995.263	0.471647	0.0660697	7.13862	9.42692e-13	7.73243e-10
ENSSSCG00000017416:DHX58	338.598	0.782791	0.110659	7.07393	1.50606e-12	1.16268e-09
ENSSSCG00000016502:PARP12	243.429	0.88408	0.129543	6.82462	8.81607e-12	6.42789e-09
ENSSSCG00000017614:TRIM25	1908.18	0.367051	0.0548739	6.68898	2.24731e-11	1.5523e-08
ENSSSCG00000038854:PSMF1	1296.59	0.371575	0.0556636	6.67537	2.46602e-11	1.6182e-08
ENSSSCG00000006776:MOV10	2745.89	0.275265	0.04152	6.6297	3.36375e-11	2.10218e-08
ENSSSCG00000032474:CXCL10	94.278	1.31401	0.203759	6.44881	1.12733e-10	6.72503e-08
ENSSSCG00000031380:MARCKSL1	6079.2	0.260526	0.0405802	6.42002	1.36258e-10	7.77499e-08
ENSSSCG00000010454:IFIT5	3529.8	0.628035	0.0998512	6.28971	3.18062e-10	1.73927e-07
ENSSSCG00000016057:STAT1	2699.48	0.637437	0.102682	6.20789	5.37022e-10	2.81915e-07
ENSSSCG00000011874:PARP14	3299.25	0.652589	0.105708	6.17352	6.67879e-10	3.37125e-07
ENSSSCG00000027860:ERAP2	173.21	0.910139	0.148804	6.11637	9.57337e-10	4.5085e-07
ENSSSCG00000001912:PML	1198.76	0.395619	0.0646901	6.11561	9.61888e-10	4.5085e-07
ENSSSCG00000027709:PARP9	1681.32	0.553497	0.0907446	6.09951	1.06397e-09	4.815e-07
ENSSSCG00000033089:NA	74.5361	1.37178	0.225967	6.0707	1.2735e-09	5.57114e-07
ENSSSCG00000017705:CCL5	423.77	0.60889	0.101104	6.02243	1.71813e-09	7.2738e-07
ENSSSCG00000026082:DNAJC3	1980.24	0.290239	0.0483474	6.00319	1.93479e-09	7.93505e-07
ENSSSCG00000004687:NA	10669.6	0.19755	0.0335017	5.89672	3.70801e-09	1.47466e-06
ENSSSCG00000011393:UBA7	291.191	0.758509	0.128758	5.89098	3.83901e-09	1.48186e-06
ENSSSCG00000012055:MORC3	889.781	0.418565	0.0729138	5.74055	9.43719e-09	3.53868e-06
ENSSSCG00000004700:PDIA3	11171.3	0.15106	0.0263602	5.7306	1.00075e-08	3.64829e-06
ENSSSCG00000014997:NA	1544.61	0.30918	0.0545262	5.67029	1.42554e-08	5.05642e-06
ENSSSCG00000000647:OLR1	307.483	0.603922	0.106922	5.64822	1.62119e-08	5.59908e-06
ENSSSCG00000003763:IFI44	3393.05	0.629209	0.111711	5.63246	1.77658e-08	5.88993e-06
ENSSSCG00000036383:LGALS3BP	1216.05	0.701868	0.124651	5.63066	1.79516e-08	5.88993e-06
ENSSSCG00000017146:NA	513.995	0.869789	0.157252	5.53119	3.1806e-08	1.0181e-05
ENSSSCG00000015549:RNASEL	538.671	0.841672	0.152536	5.51786	3.43157e-08	1.07228e-05
ENSSSCG00000051899:B2M	9554.58	0.329495	0.0601074	5.48178	4.21073e-08	1.28515e-05
ENSSSCG00000058709:NA	94.7971	1.17116	0.214415	5.46211	4.70519e-08	1.40343e-05
ENSSSCG00000002002:IRF9	628.52	0.397657	0.0733737	5.41961	5.97305e-08	1.74201e-05
ENSSSCG00000000981:CRELD2	233.498	0.65729	0.12139	5.41471	6.13896e-08	1.75147e-05
ENSSSCG00000021902:GABRP	755.181	0.383983	0.0716518	5.35901	8.36782e-08	2.33658e-05
ENSSSCG00000030801:NA	98.8188	1.02647	0.191811	5.35147	8.72442e-08	2.3854e-05
ENSSSCG00000025618:TAP1	787.765	0.370501	0.0692824	5.34769	8.90836e-08	2.38599e-05
ENSSSCG00000015579:PTGS2	6393.79	0.21353	0.0403546	5.29133	1.2143e-07	3.1873e-05
ENSSSCG00000006923:NA	236.217	0.644651	0.121947	5.28631	1.24808e-07	3.21172e-05
ENSSSCG00000012853:IRF7	302.502	0.643439	0.122436	5.2553	1.47781e-07	3.72977e-05
ENSSSCG00000030548:HERC5	1311.07	0.751731	0.143259	5.24735	1.54301e-07	3.82084e-05
ENSSSCG00000027660:IFI44L	1949.58	0.72291	0.138123	5.23382	1.6604e-07	4.03538e-05
ENSSSCG00000010452:IFIT1	1346.14	1.30971	0.250993	5.21809	1.80779e-07	4.31371e-05
ENSSSCG00000014780:TRIM21	600.951	0.432385	0.0837623	5.16205	2.44257e-07	5.72435e-05
ENSSSCG00000022011:NMI	531.928	0.412559	0.0804856	5.12588	2.96151e-07	6.81876e-05
ENSSSCG00000016512:ZC3HAV1	1206.26	0.538477	0.105542	5.102	3.36083e-07	7.60474e-05
ENSSSCG00000053078:TDRD7	873.907	0.337731	0.0665328	5.07617	3.85126e-07	8.42398e-05
ENSSSCG00000016263:NA	908.458	0.343394	0.0676456	5.07637	3.84706e-07	8.42398e-05
ENSSSCG00000014171:ERAP1	1568.53	0.278438	0.054996	5.06289	4.12954e-07	8.88461e-05
ENSSSCG00000030108:ZNFX1	3872.57	0.459891	0.0915005	5.0261	5.00545e-07	0.000105954
ENSSSCG00000009720:DDX60	2816.34	0.60989	0.121648	5.01357	5.34305e-07	0.000111305
ENSSSCG00000039751:NLRC5	205.893	0.635394	0.127356	4.98911	6.06596e-07	0.00012439
ENSSSCG00000021712:HERC6	2720.7	0.891151	0.179458	4.9658	6.84181e-07	0.000138141
ENSSSCG00000024973:GBP1	617.794	0.764915	0.15528	4.92603	8.39174e-07	0.000166869
ENSSSCG00000046640:OAS1	1266.72	0.805304	0.165132	4.87673	1.07861e-06	0.000211279
ENSSSCG00000012077:MX1	8063.32	0.973062	0.199848	4.86902	1.12153e-06	0.000213758
ENSSSCG00000016900:ESM1	229.062	0.691553	0.142043	4.86861	1.12384e-06	0.000213758
ENSSSCG00000040575:ISG15	5897.02	0.8414	0.17345	4.85097	1.22858e-06	0.000227097
ENSSSCG00000008633:PDIA6	3473.1	0.169801	0.0349917	4.85259	1.2186e-06	0.000227097
ENSSSCG00000009921:OASL	82.1393	1.02494	0.211905	4.83677	1.31963e-06	0.000240539
ENSSSCG00000007508:ZBP1	1432.04	1.08723	0.225027	4.83155	1.35476e-06	0.000243559
ENSSSCG00000024867:ISG20	536.713	0.391184	0.0814814	4.8009	1.57956e-06	0.000280137
ENSSSCG00000029030:SMCHD1	1685.28	0.240985	0.0504352	4.77811	1.7695e-06	0.000309639
ENSSSCG00000054186:SDF2L1	76.8646	1.03049	0.216141	4.76768	1.86364e-06	0.00032182
ENSSSCG00000022204:AGRN	2422.94	0.231777	0.0489896	4.73116	2.23246e-06	0.000380504
ENSSSCG00000015435:NAMPT	3802.84	0.173436	0.0369494	4.69387	2.68078e-06	0.000451058
ENSSSCG00000001341:NA	886.028	0.324035	0.0698079	4.64181	3.45376e-06	0.000573761
ENSSSCG00000033453:NA	1514.77	0.578908	0.126209	4.58688	4.49909e-06	0.000738075
ENSSSCG00000014670:NA	3622.53	0.626958	0.13694	4.57836	4.68638e-06	0.00075931
ENSSSCG00000023379:UBE2L6	1517.54	0.724014	0.158334	4.5727	4.81481e-06	0.000770604
ENSSSCG00000017087:GM2A	793.541	0.314338	0.0688656	4.56451	5.00653e-06	0.000791636
ENSSSCG00000061023:NA	1378.83	0.950789	0.208433	4.56161	5.07623e-06	0.000793101
ENSSSCG00000012076:MX2	3281.86	1.44737	0.318016	4.55123	5.3333e-06	0.000823462
ENSSSCG00000032436:NA	170.852	1.1637	0.257468	4.51978	6.19044e-06	0.000944689
ENSSSCG00000059088:NA	118.667	0.884709	0.196127	4.51091	6.45505e-06	0.000973748
ENSSSCG00000023033:PARP3	1326.55	0.236496	0.0529477	4.4666	7.94724e-06	0.00118522
ENSSSCG00000002474:PPP4R4	45.2217	1.22152	0.274474	4.45039	8.57126e-06	0.00126392
ENSSSCG00000014672:TRIM34	92.1465	0.911751	0.205063	4.4462	8.74041e-06	0.00127455
ENSSSCG00000015897:IFIH1	1112.35	0.570001	0.128391	4.43958	9.01353e-06	0.00129993
ENSSSCG00000032914:MANF	2037.12	0.195297	0.0440924	4.42927	9.45541e-06	0.00134277
ENSSSCG00000009881:OAS2	8195.1	0.794551	0.179442	4.42791	9.51522e-06	0.00134277
ENSSSCG00000056699:NA	1263.6	0.281358	0.0637049	4.41658	1.00276e-05	0.00140003
ENSSSCG00000011798:DNAJB11	1095.38	0.247419	0.0563933	4.38738	1.14723e-05	0.00158487
ENSSSCG00000008496:EIF2AK2	6132.95	0.426594	0.0973	4.38431	1.16354e-05	0.00159065
ENSSSCG00000038912:NA	2069.48	0.589713	0.13514	4.36373	1.27866e-05	0.00171413
ENSSSCG00000010146:LGALS8	1508.53	0.24883	0.0570253	4.3635	1.27998e-05	0.00171413
ENSSSCG00000026454:NA	3602.14	0.191826	0.0441092	4.34889	1.3683e-05	0.00181389
ENSSSCG00000030408:DDX58	1118.02	1.00639	0.234867	4.28492	1.82806e-05	0.00239915
ENSSSCG00000002414:SEL1L	3543.24	0.155233	0.0362676	4.28022	1.86704e-05	0.00242605
ENSSSCG00000061268:IFIT3	4899.26	1.24156	0.290349	4.27611	1.90187e-05	0.00244707
ENSSSCG00000001984:KHNYN	558.113	0.35365	0.0827501	4.27371	1.92245e-05	0.00244954
ENSSSCG00000017723:CCL2	273.51	0.527214	0.123535	4.26772	1.97478e-05	0.00249202
ENSSSCG00000020970:IL6	901.213	0.278309	0.0655507	4.2457	2.17913e-05	0.0027237
ENSSSCG00000056284:XAF1	88.643	0.959717	0.229156	4.18805	2.81365e-05	0.00348362
ENSSSCG00000005724:SETX	1687.78	0.193039	0.047428	4.07014	4.69851e-05	0.00574543
ENSSSCG00000006543:ADAR	3021.29	0.342539	0.0841893	4.06868	4.72803e-05	0.00574543
ENSSSCG00000037449:CSF1	520.806	0.369593	0.0913457	4.04609	5.208e-05	0.00627062
ENSSSCG00000033010:NA	5450.73	-0.155211	0.0384745	-4.03413	5.48044e-05	0.00653866
ENSSSCG00000033402:SARAF	1217.83	0.240677	0.059993	4.01176	6.02678e-05	0.00712571
ENSSSCG00000031262:TXNIP	4618.26	0.434993	0.108491	4.00949	6.08493e-05	0.00713024
ENSSSCG00000027340:PI4K2B	2367.38	0.170257	0.0425424	4.00205	6.27971e-05	0.00729335
ENSSSCG00000010190:ACTA1	3233.48	-0.163066	0.0409532	-3.98176	6.84062e-05	0.00787511
ENSSSCG00000017754:NA	3419.19	0.445035	0.112316	3.96236	7.42113e-05	0.00846912
ENSSSCG00000008953:CXCL8	6374.52	0.245186	0.0621053	3.94791	7.88371e-05	0.00891946
ENSSSCG00000026931:SERTAD1	482.27	0.322149	0.0824236	3.90845	9.28883e-05	0.0104194
ENSSSCG00000000774:USP18	563.437	0.708312	0.182014	3.89152	9.96197e-05	0.0110797
ENSSSCG00000007718:CLDN4	2030.16	-0.201367	0.0517984	-3.88752	0.000101275	0.0111692
ENSSSCG00000050998:DDIT3	320.878	0.390938	0.101231	3.86185	0.000112531	0.0123072
ENSSSCG00000002841:N4BP1	1204.86	0.217861	0.0564653	3.85831	0.000114174	0.0123837
ENSSSCG00000010451:IFIT2	1466.27	1.17963	0.305903	3.85623	0.000115148	0.0123869
ENSSSCG00000007585:ACTB	54321.5	-0.115894	0.0300847	-3.85225	0.000117037	0.0124174
ENSSSCG00000000396:STAT2	433.584	0.40595	0.105396	3.85165	0.000117324	0.0124174
ENSSSCG00000014277:IRF1	527.121	0.35849	0.0931711	3.84766	0.000119254	0.0125207
ENSSSCG00000029438:SESN2	145.079	0.607537	0.158098	3.84278	0.00012165	0.0126709
ENSSSCG00000004154:TNFAIP3	4334.18	0.133596	0.0350202	3.81482	0.000136284	0.0140833
ENSSSCG00000012132:ASB9	188.28	0.51814	0.13594	3.81154	0.000138106	0.0141601
ENSSSCG00000011357:SHISA5	1094.22	0.235133	0.0620872	3.78715	0.000152386	0.0155032
ENSSSCG00000026169:MFSD12	2485.19	0.1637	0.0434656	3.76619	0.000165754	0.0167336
ENSSSCG00000055602:NA	1461.5	0.212563	0.0566913	3.74948	0.000177201	0.0177525
ENSSSCG00000060759:NA	53.9629	0.959636	0.257103	3.73249	0.000189597	0.0187088
ENSSSCG00000055162:NA	2892.59	0.707835	0.189587	3.73356	0.000188793	0.0187088
ENSSSCG00000000148:NA	209.112	0.494312	0.132644	3.72661	0.000194072	0.0190075
ENSSSCG00000001561:ETV7	153.674	0.574986	0.155799	3.69055	0.000223766	0.0217534
ENSSSCG00000037536:SLC25A28	594.744	0.302961	0.0822248	3.68454	0.000229115	0.0221096
ENSSSCG00000034259:PMEPA1	4201.55	-0.126494	0.0343613	-3.6813	0.000232043	0.0222287
ENSSSCG00000011876:DTX3L	905.552	0.524155	0.142911	3.6677	0.000244741	0.0232752
ENSSSCG00000016261:SP110	268.556	0.489789	0.134558	3.63999	0.000272653	0.0257431
ENSSSCG00000016614:PTPRZ1	5504.61	0.115426	0.0325238	3.54897	0.000386742	0.0362543
ENSSSCG00000001398:NA	328.635	0.363378	0.103126	3.52363	0.000425677	0.0396211
ENSSSCG00000034347:TRIM56	1295.36	0.201359	0.0574146	3.50711	0.000453002	0.0418676
ENSSSCG00000059332:CMTR1	897.513	0.224105	0.0654344	3.42488	0.00061508	0.0564497
ENSSSCG00000022536:SLC37A2	20616.1	-0.0815876	0.0239929	-3.40049	0.000672649	0.0613044
ENSSSCG00000062685:ATAD1	1820.72	0.17467	0.0516174	3.38394	0.00071454	0.0646733
ENSSSCG00000011877:CD86	111.957	0.585615	0.173337	3.37848	0.000728881	0.0655194
ENSSSCG00000014020:CANX	17360.8	0.0827765	0.0245555	3.37099	0.000748981	0.0668682
ENSSSCG00000008980:SCARB2	132.297	0.534081	0.159202	3.35474	0.000794395	0.0704435
ENSSSCG00000010148:ERO1B	148.968	0.512632	0.154102	3.32658	0.000879194	0.0774399
ENSSSCG00000036136:BHLHE40	5025.09	-0.106581	0.0321162	-3.31862	0.000904632	0.0791493
ENSSSCG00000010795:NDUFAB1	598.71	0.270389	0.0815766	3.31454	0.000917951	0.0794875
ENSSSCG00000008648:RSAD2	459.623	1.35686	0.409467	3.31373	0.000920611	0.0794875
ENSSSCG00000035297:ISG12(A)	572.885	0.774494	0.235916	3.28292	0.00102738	0.0881261
ENSSSCG00000016027:ITGAV	3441.85	-0.122917	0.0375762	-3.27113	0.00107119	0.0912877
ENSSSCG00000020962:DYNLL2	1895.92	-0.152747	0.0467745	-3.2656	0.00109234	0.0924895
ENSSSCG00000028056:ZFP36	703.596	0.231197	0.0709307	3.25948	0.00111616	0.0939007
ENSSSCG00000034491:PRICKLE1	57.7876	0.779174	0.239455	3.25395	0.00113811	0.0951373
ENSSSCG00000002252:ARRDC4	497.734	0.265035	0.0815112	3.25152	0.00114791	0.0953493
ENSSSCG00000062656:GBP5	85.044	0.639049	0.196947	3.24478	0.00117541	0.0970195
ENSSSCG00000023178:BATF2	101.323	0.591302	0.182799	3.23471	0.00121768	0.0998802
ENSSSCG00000058057:LBH	431.449	-0.287468	0.0890368	-3.22865	0.00124377	0.101386
ENSSSCG00000056749:NA	943.921	-0.209917	0.0652167	-3.21876	0.00128744	0.104299
ENSSSCG00000034197:EDEM1	4282.54	0.103861	0.0327099	3.17521	0.00149727	0.119323
ENSSSCG00000014909:SYTL2	3234.24	-0.132556	0.0417546	-3.17465	0.00150018	0.119323
ENSSSCG00000031882:PNPT1	1506.43	0.160713	0.0506022	3.176	0.0014932	0.119323
ENSSSCG00000015801:TLR3	724.663	0.217865	0.0688801	3.16296	0.00156174	0.123472
ENSSSCG00000061504:CFAP69	4346.23	0.111447	0.0354237	3.14612	0.00165453	0.130024
ENSSSCG00000035420:HES4	1101.71	0.353983	0.112818	3.13764	0.00170312	0.133046
ENSSSCG00000035774:ERRFI1	311.772	0.351666	0.11241	3.12841	0.00175752	0.136483
ENSSSCG00000040847:AP1S3	1141.17	0.189715	0.0613294	3.09339	0.00197887	0.152769
ENSSSCG00000025652:CDH1	6903.45	-0.0895332	0.0290471	-3.08235	0.00205376	0.157623
ENSSSCG00000001817:FURIN	969.317	-0.185638	0.0603141	-3.07785	0.00208499	0.15817
ENSSSCG00000025593:TAP2	417.625	0.290483	0.0943306	3.07941	0.0020741	0.15817
ENSSSCG00000006127:NBN	1368.04	0.161536	0.052598	3.07114	0.00213242	0.160838
ENSSSCG00000012435:MAGT1	1740.22	0.14341	0.0468515	3.06094	0.00220642	0.165469
ENSSSCG00000001233:TRIM26	341.802	0.30951	0.102277	3.0262	0.0024765	0.184668
ENSSSCG00000039745:HMOX1	389.452	0.280411	0.0931222	3.01122	0.00260204	0.192933
ENSSSCG00000014362:HBEGF	2225.15	-0.138323	0.0463573	-2.98384	0.00284657	0.209879
ENSSSCG00000015839:NRG1	581.459	0.241668	0.0811525	2.97795	0.00290186	0.211578
ENSSSCG00000000469:LEMD3	870.706	-0.188842	0.0633978	-2.97869	0.00289482	0.211578
ENSSSCG00000015379:DNAH11	336.472	0.328441	0.111567	2.9439	0.00324106	0.235004
ENSSSCG00000011465:PDE12	1145.94	0.181499	0.0617988	2.93693	0.0033148	0.23903
ENSSSCG00000010450:LIPA	624.146	0.222664	0.0759388	2.93216	0.00336617	0.240585
ENSSSCG00000000171:CKAP4	1538.83	0.152026	0.0518591	2.93152	0.00337303	0.240585
ENSSSCG00000059879:SLC2A1	4357.46	0.124623	0.0426046	2.92511	0.00344333	0.244271
ENSSSCG00000052127:SP140	673.537	0.502268	0.172437	2.91277	0.00358241	0.252772
ENSSSCG00000015390:NA	217.835	0.354309	0.121759	2.90992	0.00361518	0.25372
ENSSSCG00000034137:PPIB	673.188	0.204073	0.0704751	2.89567	0.00378344	0.264116
ENSSSCG00000013382:PLEKHA7	673.929	0.210798	0.0729024	2.89151	0.00383392	0.264416
ENSSSCG00000010540:ENTPD7	3936.89	0.106728	0.0369137	2.89129	0.00383662	0.264416
ENSSSCG00000040642:LASP1	2954.51	-0.109975	0.0380491	-2.89035	0.00384818	0.264416
ENSSSCG00000036679:SORBS2	3285.44	-0.108818	0.0377943	-2.87921	0.00398676	0.271571
ENSSSCG00000015525:TOR3A	998.22	0.17518	0.0608547	2.87866	0.0039937	0.271571
ENSSSCG00000047932:HSPA6	94.3578	0.56434	0.196704	2.86898	0.00411799	0.27858
ENSSSCG00000060622:NA	93.7594	0.551674	0.192993	2.85852	0.00425621	0.285359
ENSSSCG00000016101:CFLAR	997.278	0.171926	0.0602161	2.85515	0.00430166	0.285359
ENSSSCG00000001463:PSMB9	139.499	0.435761	0.152513	2.85722	0.00427376	0.285359
ENSSSCG00000016438:NUB1	656.71	0.211842	0.0742031	2.85489	0.00430517	0.285359
ENSSSCG00000009334:HSPH1	2250.25	0.119971	0.0423923	2.83003	0.0046544	0.306957
ENSSSCG00000031701:GXYLT1	2878.65	-0.110483	0.0391012	-2.82556	0.00471986	0.309717
ENSSSCG00000026951:PSMB8	460.954	0.250369	0.0891796	2.80747	0.00499319	0.326023
ENSSSCG00000008978:CXCL11	23.2157	1.17662	0.422085	2.78764	0.00530942	0.344954
ENSSSCG00000037621:KIAA1522	905.685	-0.170679	0.0613538	-2.78187	0.00540461	0.346592
ENSSSCG00000015052:USP28	537.379	-0.217162	0.0779943	-2.78434	0.00536374	0.346592
ENSSSCG00000060989:NA	519.213	0.241911	0.086977	2.78132	0.00541385	0.346592
ENSSSCG00000031781:PSMB10	531.496	0.224107	0.080664	2.77827	0.00546485	0.348158
ENSSSCG00000007027:SLC20A2	3113.17	0.105536	0.0381446	2.76673	0.0056622	0.358989
ENSSSCG00000061814:NA	96.1856	0.502836	0.182496	2.75533	0.00586335	0.369955
ENSSSCG00000011474:PXK	434.107	0.265582	0.096714	2.74606	0.00603161	0.37829
ENSSSCG00000037565:NA	29.1456	0.921854	0.335844	2.74489	0.0060531	0.37829
ENSSSCG00000038914:SEC61B	1004.31	0.173879	0.0635026	2.73814	0.00617873	0.380702
ENSSSCG00000003153:FTL	18119.1	0.0683003	0.0249401	2.73857	0.00617064	0.380702
ENSSSCG00000009551:ARHGEF7	463.084	-0.236735	0.0864067	-2.73978	0.00614808	0.380702
ENSSSCG00000035153:TRIM38	264.139	0.317404	0.116088	2.73418	0.00625364	0.383517
ENSSSCG00000010211:CCDC6	2438.14	0.116198	0.0426913	2.72182	0.00649231	0.390849
ENSSSCG00000010370:NA	20253.8	-0.0627979	0.0230616	-2.72305	0.00646818	0.390849
ENSSSCG00000056258:NA	34.7733	0.891111	0.327183	2.72358	0.00645782	0.390849
ENSSSCG00000062085:NA	513.254	0.227504	0.0835003	2.72458	0.00643825	0.390849
ENSSSCG00000004759:SPINT1	2370.63	-0.118132	0.0437743	-2.69866	0.0069619	0.417074
ENSSSCG00000022649:SLC7A11	473.72	0.229783	0.0851916	2.69725	0.00699149	0.417074
ENSSSCG00000047083:H2BC21	66.6054	0.608843	0.2262	2.69161	0.00711072	0.422267
ENSSSCG00000014156:ARRDC3	3337.31	0.107349	0.0401506	2.67366	0.00750276	0.443541
ENSSSCG00000002729:NA	534.047	0.22212	0.0834382	2.66209	0.0077658	0.451664
ENSSSCG00000031954:SLC39A10	2147.57	-0.113455	0.0425742	-2.66488	0.00770149	0.451664
ENSSSCG00000006237:SDCBP	993.466	0.170031	0.0638837	2.66157	0.00777781	0.451664
ENSSSCG00000033613:FOXS1	230.812	0.888979	0.333963	2.66191	0.00776984	0.451664
ENSSSCG00000014316:TGFBI	1188.95	-0.158014	0.0595351	-2.65413	0.00795136	0.458606
ENSSSCG00000010174:EXOC8	627.062	-0.19451	0.0733044	-2.65345	0.00796724	0.458606
ENSSSCG00000038521:CHAC1	213.782	0.328631	0.124014	2.64994	0.00805058	0.461379
ENSSSCG00000034386:ATP2A2	7065.87	0.0756906	0.0286242	2.64429	0.00818624	0.467114
ENSSSCG00000004205:ARHGAP18	1798.4	-0.12036	0.0456238	-2.63809	0.00833748	0.469618
ENSSSCG00000036083:NA	1935.94	0.117804	0.0446494	2.63843	0.00832907	0.469618
ENSSSCG00000039962:HSPB1	1767.04	0.123833	0.0469072	2.63995	0.00829173	0.469618
ENSSSCG00000059201:NA	800.672	-0.175162	0.0666497	-2.62809	0.00858649	0.481577
ENSSSCG00000035400:YPEL2	806.306	0.178637	0.0681031	2.62304	0.00871493	0.486701
ENSSSCG00000052463:NA	45.3066	-0.696978	0.265871	-2.62149	0.00875476	0.486854
ENSSSCG00000028278:POLR2A	2836.07	-0.107449	0.0410225	-2.61928	0.00881151	0.487942
ENSSSCG00000014924:CTSC	16943.6	-0.0703513	0.0269293	-2.61244	0.00898984	0.495725
ENSSSCG00000011628:DNAJC13	2285.84	0.118563	0.0454945	2.6061	0.00915792	0.502881
ENSSSCG00000005300:VCP	9212.45	0.0672968	0.0259293	2.5954	0.00944819	0.514515
ENSSSCG00000016853:RICTOR	1130.45	0.154805	0.0596289	2.59615	0.00942748	0.514515
ENSSSCG00000020666:EHD4	998.36	0.157745	0.0608743	2.59133	0.00956064	0.518487
ENSSSCG00000035212:KLF6	4633.18	-0.102704	0.0398001	-2.58051	0.00986556	0.532822
ENSSSCG00000009772:NA	7689.16	0.0738841	0.028682	2.57597	0.00999589	0.537648
ENSSSCG00000012890:TCIRG1	245.497	0.31157	0.121136	2.57207	0.0101091	0.541518
ENSSSCG00000013307:LMO2	48.3636	0.707773	0.275382	2.57015	0.0101655	0.541549
ENSSSCG00000015612:IRF6	4676.23	-0.0995739	0.0387562	-2.56924	0.0101922	0.541549
ENSSSCG00000001841:RHCG	17.1631	1.19086	0.464967	2.56118	0.0104316	0.552035
ENSSSCG00000059435:RNF24	124.037	0.406926	0.15917	2.55656	0.0105714	0.557184
ENSSSCG00000039060:RASSF3	3128.13	-0.095459	0.0374709	-2.54755	0.0108483	0.569493
ENSSSCG00000029608:SEC62	2224	0.105789	0.0416031	2.54283	0.010996	0.574945
ENSSSCG00000006764:PTPN22	107.354	-0.444625	0.175861	-2.52827	0.0114626	0.596965
ENSSSCG00000051933:NA	41.3313	-0.705895	0.280117	-2.52	0.0117356	0.608765
ENSSSCG00000040745:ZNF771	27.9251	0.913773	0.36286	2.51825	0.011794	0.609386
ENSSSCG00000057179:NA	845.304	0.164017	0.0652427	2.51395	0.0119389	0.614454
ENSSSCG00000006324:NA	4747.31	0.0822736	0.0328561	2.50406	0.0122777	0.629422
ENSSSCG00000038562:RND1	104.589	0.441143	0.17645	2.50011	0.0124156	0.634018
ENSSSCG00000006062:YWHAZ	37344.2	-0.0574667	0.0230182	-2.49658	0.0125398	0.637879
ENSSSCG00000001507:TAPBP	742.675	0.186996	0.0750201	2.49262	0.0126806	0.642549
ENSSSCG00000012893:UNC93B1	724.078	0.172407	0.06936	2.48568	0.0129303	0.65268
ENSSSCG00000016653:DNAJB9	591.046	0.188148	0.075864	2.48007	0.0131356	0.660504
ENSSSCG00000039348:H1-0	18695.5	-0.0718495	0.0289929	-2.47817	0.0132058	0.661499
ENSSSCG00000008965:BTC	530.644	0.198857	0.0805843	2.46769	0.0135987	0.678589
ENSSSCG00000055375:NA	20348.5	-0.0559191	0.0226766	-2.46593	0.0136657	0.67935
ENSSSCG00000008968:NA	1007.36	0.177276	0.0721392	2.45741	0.0139943	0.69306
ENSSSCG00000022005:SFXN3	185.647	-0.349284	0.142385	-2.45309	0.0141633	0.698794
ENSSSCG00000039582:PSMA2	2252.9	0.110315	0.0450366	2.44945	0.0143074	0.703261
ENSSSCG00000022101:BRCA1	1874.82	0.114996	0.0469984	2.4468	0.0144132	0.705815
ENSSSCG00000009960:HPS4	521.728	0.193456	0.0793522	2.43795	0.0147709	0.719809
ENSSSCG00000040448:NA	858.787	0.157711	0.0647309	2.4364	0.0148341	0.719809
ENSSSCG00000058619:NA	28.1696	0.838097	0.34409	2.43569	0.0148635	0.719809
ENSSSCG00000011950:NXPE3	591.741	0.183907	0.0756818	2.43	0.0150987	0.725843
ENSSSCG00000008971:USO1	2043.56	0.104221	0.0428735	2.43089	0.0150618	0.725843
ENSSSCG00000033692:B3GALNT2	783.48	0.158437	0.0653448	2.42462	0.0153242	0.729723
ENSSSCG00000007896:TXNDC11	361.412	0.262501	0.108288	2.4241	0.0153462	0.729723
ENSSSCG00000050087:NA	36.7554	0.78555	0.32401	2.42446	0.015331	0.729723
ENSSSCG00000054578:RPS14	3415.6	-0.0927115	0.0382721	-2.42243	0.0154169	0.730439
ENSSSCG00000011076:OTUD1	119.129	0.395026	0.163279	2.41934	0.0155487	0.734034
ENSSSCG00000026744:ZDHHC20	3415.02	-0.0867822	0.0359141	-2.41638	0.0156756	0.736422
ENSSSCG00000017202:NA	15902.2	0.0602028	0.024923	2.41555	0.0157115	0.736422
ENSSSCG00000045808:NA	493.146	0.245531	0.101808	2.41171	0.0158779	0.741571
ENSSSCG00000032632:CMTM4	717.734	-0.16727	0.069495	-2.40693	0.0160874	0.743418
ENSSSCG00000037264:RAB31	1457.76	0.119118	0.0494738	2.40769	0.0160539	0.743418
ENSSSCG00000009145:OSTC	1799.43	0.113238	0.0470279	2.40789	0.016045	0.743418
ENSSSCG00000062715:NA	85.605	0.466331	0.193857	2.40553	0.0161488	0.74364
ENSSSCG00000012902:CDK2AP2	330.614	0.249987	0.104651	2.38877	0.016905	0.77574
ENSSSCG00000062774:NA	35.0794	0.806439	0.337875	2.3868	0.0169958	0.777189
ENSSSCG00000007738:ASL	48.7121	-0.619223	0.260165	-2.38011	0.0173074	0.788687
ENSSSCG00000034630:ABI2	223.662	-0.289105	0.121603	-2.37744	0.0174333	0.788946
ENSSSCG00000006648:CTSS	89.5218	0.453898	0.190842	2.37839	0.0173883	0.788946
ENSSSCG00000022398:NUCKS1	6642.87	-0.0927391	0.039117	-2.37081	0.017749	0.800474
ENSSSCG00000029763:IFI35	336.86	0.241909	0.102168	2.36775	0.0178967	0.804373
ENSSSCG00000040162:NUPR1	200.911	0.30407	0.128516	2.36602	0.0179806	0.805383
ENSSSCG00000027646:TIPARP	4703.31	0.0758396	0.0321105	2.36183	0.0181851	0.810483
ENSSSCG00000056851:NA	51.6449	0.628707	0.26627	2.36116	0.018218	0.810483
ENSSSCG00000005425:SLC44A1	3082.43	-0.0927488	0.0393411	-2.35755	0.0183958	0.811191
ENSSSCG00000002315:SLC8A3	32.7763	-0.790923	0.335552	-2.35708	0.0184193	0.811191
ENSSSCG00000002006:PSME1	581.498	0.17868	0.075757	2.35859	0.0183445	0.811191
ENSSSCG00000006365:DEDD	782.916	-0.159362	0.0676465	-2.3558	0.0184827	0.811261
ENSSSCG00000004825:CHSY1	2356.13	0.10332	0.0439178	2.35258	0.0186437	0.815601
ENSSSCG00000012583:ACSL4	10843.6	-0.0616181	0.0262062	-2.35128	0.0187091	0.81574
ENSSSCG00000007554:ZFAND2A	97.499	0.433677	0.18474	2.3475	0.0188998	0.821329
ENSSSCG00000016174:FN1	134634	-0.0472069	0.0201348	-2.34454	0.0190506	0.825151
ENSSSCG00000015814:NA	255.221	-0.263508	0.112497	-2.34236	0.0191621	0.827246
ENSSSCG00000024614:ITSN1	948.661	0.146147	0.0625138	2.33784	0.0193958	0.834592
ENSSSCG00000000804:ANO6	3516.53	-0.0826987	0.035422	-2.33467	0.0195608	0.838939
ENSSSCG00000006830:PSMA5	1588.19	0.119555	0.0512951	2.33073	0.0197678	0.842314
ENSSSCG00000017091:TNIP1	1050.91	0.143645	0.0616297	2.33078	0.0197648	0.842314
ENSSSCG00000003630:AGO3	1639.05	-0.118833	0.0513133	-2.31584	0.0205672	0.87354
ENSSSCG00000057674:NA	2926.48	-0.0929579	0.0402464	-2.30972	0.0209037	0.882122
ENSSSCG00000062510:NA	424.104	-0.213169	0.0922487	-2.31081	0.0208432	0.882122
ENSSSCG00000032408:CASP7	606.314	0.173174	0.0750714	2.30679	0.0210664	0.886139
ENSSSCG00000004658:FBN1	97.1312	0.429934	0.187274	2.29575	0.0216902	0.902919
ENSSSCG00000035811:RPL32	2122.11	-0.110395	0.0480694	-2.29658	0.0216428	0.902919
ENSSSCG00000033018:TM4SF1	27464.7	-0.0528475	0.0229927	-2.29845	0.0215364	0.902919
ENSSSCG00000035077:INHBA	3449.8	0.097991	0.0427	2.29487	0.0217405	0.902919
ENSSSCG00000017420:CNP	763.24	0.158273	0.0690101	2.29348	0.0218207	0.903389
ENSSSCG00000037905:ITGB5	1832.62	0.115793	0.0505514	2.29061	0.0219861	0.906172
ENSSSCG00000034763:IRS2	652.15	-0.16746	0.0731294	-2.28992	0.022026	0.906172
ENSSSCG00000039514:ID3	2114.27	0.101906	0.0446167	2.28403	0.0223695	0.916662
ENSSSCG00000016090:SPATS2L	582.665	0.171343	0.0750464	2.28317	0.0224206	0.916662
ENSSSCG00000016884:PELO	789.002	0.150172	0.0658384	2.28091	0.0225537	0.919239
ENSSSCG00000038366:RAP2B	623.401	0.17039	0.0748677	2.27589	0.0228528	0.928399
ENSSSCG00000014063:SFXN1	1552.7	-0.117071	0.0515183	-2.27242	0.0230614	0.928399
ENSSSCG00000014988:MMP13	521.318	-0.506487	0.222855	-2.27272	0.0230431	0.928399
ENSSSCG00000032531:SMG1	5434.38	0.0798078	0.035097	2.27392	0.0229708	0.928399
ENSSSCG00000021514:OCLN	2840.01	-0.0913047	0.0402111	-2.27064	0.0231689	0.929875
ENSSSCG00000016400:NA	159.609	-0.327221	0.144362	-2.26668	0.02341	0.934788
ENSSSCG00000053852:NA	2886.82	-0.0917954	0.0405048	-2.26629	0.0234338	0.934788
ENSSSCG00000004192:CCN2	7986.16	0.0783873	0.0346571	2.26179	0.0237101	0.942943
ENSSSCG00000014072:ENC1	2868.29	0.104539	0.0462956	2.25808	0.0239408	0.949242
ENSSSCG00000055168:NA	92.6288	-0.419403	0.186041	-2.25436	0.0241736	0.955586
ENSSSCG00000013597:NA	951.031	-0.154175	0.0689152	-2.23718	0.0252749	0.984798
ENSSSCG00000010437:PAPSS2	135.208	0.367372	0.164259	2.23654	0.0253163	0.984798
ENSSSCG00000010118:HIRA	1265.54	0.12018	0.0537518	2.23583	0.0253628	0.984798
ENSSSCG00000021560:NA	1754.37	-0.108301	0.0484051	-2.23738	0.0252615	0.984798
ENSSSCG00000018923:SNORD21	603.812	-0.175388	0.0783078	-2.23972	0.0251091	0.984798
ENSSSCG00000039862:TRIB3	993.836	0.13382	0.0598424	2.23621	0.0253378	0.984798
ENSSSCG00000026407:NCCRP1	47.0977	0.584445	0.261827	2.23218	0.0256028	0.991183
ENSSSCG00000004509:LIPG	13214.6	-0.0558365	0.0250379	-2.23008	0.0257424	0.993656
ENSSSCG00000011444:NT5DC2	315.13	0.237215	0.106475	2.2279	0.0258871	0.996311
ENSSSCG00000028004:NA	357.474	-0.224423	0.100826	-2.22584	0.0260246	0.998675
ENSSSCG00000028996:ALDH1A1	4512.55	0.0256512	0.0387627	0.661749	0.508132	0.99982
ENSSSCG00000005267:ANXA1	14148.1	0.0499865	0.024392	2.0493	0.040433	0.99982
ENSSSCG00000005268:RORB	20.9901	-0.0414816	0.404099	-0.102652	0.918239	0.99982
ENSSSCG00000031382:C9orf40	563.783	-0.0242123	0.0841542	-0.287713	0.773567	0.99982
ENSSSCG00000005271:CARNMT1	3085.25	-0.045074	0.0402349	-1.12027	0.262598	0.99982
ENSSSCG00000005273:OSTF1	410.593	-0.0541116	0.0893938	-0.605317	0.544968	0.99982
ENSSSCG00000023520:PCSK5	480.181	0.0624726	0.0852348	0.732947	0.463591	0.99982
ENSSSCG00000057774:NA	5795.19	0.0411062	0.032071	1.28173	0.199938	0.99982
ENSSSCG00000037277:RFK	1517.86	-0.00494562	0.0534558	-0.0925179	0.926287	0.99982
ENSSSCG00000005277:GCNT1	112.456	0.047332	0.172829	0.273865	0.784188	0.99982
ENSSSCG00000005282:VPS13A	1029.46	-0.0680151	0.0587355	-1.15799	0.246868	0.99982
ENSSSCG00000004349:COQ3	746.292	-0.00842784	0.0687392	-0.122606	0.902419	0.99982
ENSSSCG00000004272:LMBRD1	373.406	0.13736	0.0960515	1.43006	0.152699	0.99982
ENSSSCG00000037594:PNISR	1933.42	-0.018943	0.0445974	-0.424756	0.671015	0.99982
ENSSSCG00000004351:USP45	641.411	0.00381704	0.0768958	0.0496392	0.96041	0.99982
ENSSSCG00000004262:KPNA5	466.943	-0.0551123	0.0848762	-0.649326	0.516128	0.99982
ENSSSCG00000038757:NA	394.262	-0.145284	0.0920483	-1.57834	0.114487	0.99982
ENSSSCG00000004353:CCNC	1976.85	0.0450526	0.0472033	0.954437	0.339862	0.99982
ENSSSCG00000004263:ZUP1	1119.51	0.0311366	0.0584792	0.532439	0.594422	0.99982
ENSSSCG00000021802:ABHD17B	461.879	-0.0315094	0.0887015	-0.355229	0.722418	0.99982
ENSSSCG00000031105:C9orf85	317.131	-0.0498228	0.106958	-0.465817	0.641346	0.99982
ENSSSCG00000004355:NA	36.8062	-0.22526	0.300579	-0.749419	0.453605	0.99982
ENSSSCG00000023834:RSPH4A	30.7527	-0.212014	0.330866	-0.640785	0.521662	0.99982
ENSSSCG00000031854:NA	4271.75	0.0529386	0.034696	1.52579	0.127063	0.99982
ENSSSCG00000025941:PTP4A1	10815.5	-0.0104858	0.0272586	-0.384678	0.700476	0.99982
ENSSSCG00000030268:ZFAND5	1575.34	0.0550355	0.0551941	0.997127	0.318703	0.99982
ENSSSCG00000004243:NA	101.126	-0.11251	0.196334	-0.573057	0.566606	0.99982
ENSSSCG00000004246:NA	84.7114	-0.0650107	0.192873	-0.337064	0.736069	0.99982
ENSSSCG00000004247:ASF1A	502.938	0.168174	0.0834842	2.01444	0.0439633	0.99982
ENSSSCG00000004249:CEP85L	461.312	0.0083452	0.0863809	0.0966093	0.923037	0.99982
ENSSSCG00000005288:TLE4	269.009	-0.00135312	0.110297	-0.012268	0.990212	0.99982
ENSSSCG00000035934:TXNDC16	22.203	0.265105	0.381909	0.694157	0.487584	0.99982
ENSSSCG00000004241:GJA1	5041.63	-0.0179316	0.0352181	-0.509157	0.610642	0.99982
ENSSSCG00000005037:ERO1A	2335.34	0.000131056	0.0437384	0.00299635	0.997609	0.99982
ENSSSCG00000004242:TBC1D32	185.37	0.0167211	0.132502	0.126195	0.899577	0.99982
ENSSSCG00000035799:NA	343.801	0.0846171	0.105552	0.801661	0.422749	0.99982
ENSSSCG00000005291:TLE1	444.009	0.0597671	0.0863623	0.692051	0.488906	0.99982
ENSSSCG00000005038:PSMC6	1572.82	-0.0326047	0.0484163	-0.673425	0.500677	0.99982
ENSSSCG00000033763:GNAQ	581.852	0.0326767	0.077461	0.421848	0.673136	0.99982
ENSSSCG00000004344:MMS22L	715.115	0.0742199	0.0690907	1.07424	0.282716	0.99982
ENSSSCG00000005286:CEP78	559.378	-0.0920044	0.0808738	-1.13763	0.255276	0.99982
ENSSSCG00000005039:STYX	1982.5	-0.0152122	0.0483333	-0.314735	0.752963	0.99982
ENSSSCG00000005040:GNPNAT1	1332.43	0.0183027	0.0532698	0.343585	0.731158	0.99982
ENSSSCG00000004250:SLC35F1	136.283	-0.184038	0.153151	-1.20168	0.229489	0.99982
ENSSSCG00000005287:PSAT1	931.608	0.0737464	0.0607518	1.2139	0.224787	0.99982
ENSSSCG00000005041:FERMT2	4751.5	-0.0265488	0.0323713	-0.820133	0.41214	0.99982
ENSSSCG00000020885:NUS1	3749.96	0.0530314	0.036369	1.45815	0.1448	0.99982
ENSSSCG00000004253:GOPC	1274.13	0.0304067	0.0529002	0.574793	0.565431	0.99982
ENSSSCG00000060009:NA	16.8938	0.205147	0.43008	0.476996	0.633365	0.99982
ENSSSCG00000004364:HACE1	428.055	-0.062352	0.088877	-0.701555	0.482957	0.99982
ENSSSCG00000005043:DDHD1	1157.25	-0.020691	0.0597906	-0.346058	0.729299	0.99982
ENSSSCG00000004254:DCBLD1	747.758	-0.0516314	0.0700127	-0.737457	0.460844	0.99982
ENSSSCG00000005045:BMP4	88.9134	-0.174946	0.188537	-0.927909	0.353455	0.99982
ENSSSCG00000005047:CDKN3	957.545	0.0169048	0.0597952	0.282712	0.777397	0.99982
ENSSSCG00000004366:BVES	476.405	0.125533	0.0862094	1.45614	0.145355	0.99982
ENSSSCG00000027256:CNIH1	2568.07	-0.0163002	0.0400025	-0.407478	0.683657	0.99982
ENSSSCG00000004367:POPDC3	177.399	0.18604	0.134398	1.38425	0.166282	0.99982
ENSSSCG00000004368:PREP	853.133	-0.0325731	0.0672985	-0.484008	0.62838	0.99982
ENSSSCG00000026294:GMFB	4192.03	0.0107804	0.0339942	0.317124	0.75115	0.99982
ENSSSCG00000035648:MANEA	903.648	0.0107544	0.0625737	0.171867	0.863542	0.99982
ENSSSCG00000035259:PHF3	2968.61	-0.00830109	0.0372083	-0.223098	0.823459	0.99982
ENSSSCG00000021451:CGRRF1	314.399	0.00821317	0.102143	0.0804086	0.935912	0.99982
ENSSSCG00000038507:RPS29	190.016	-0.110157	0.14441	-0.762812	0.445575	0.99982
ENSSSCG00000004339:UFL1	1448.13	0.0183515	0.0508945	0.360579	0.718414	0.99982
ENSSSCG00000005004:LRR1	494.129	-0.0734746	0.0838832	-0.875915	0.381076	0.99982
ENSSSCG00000004347:FBXL4	187.884	-0.0926098	0.133359	-0.694437	0.487408	0.99982
ENSSSCG00000004357:SIM1	143.603	0.0254182	0.166119	0.153012	0.878389	0.99982
ENSSSCG00000005006:NA	2006.61	-0.09026	0.0497918	-1.81275	0.0698707	0.99982
ENSSSCG00000004275:FAM135A	1291.75	0.0190947	0.0546469	0.349419	0.726775	0.99982
ENSSSCG00000035611:MGAT2	537.535	0.00887318	0.0803292	0.11046	0.912044	0.99982
ENSSSCG00000058931:DNAAF2	517.958	-0.0165193	0.0811258	-0.203626	0.838645	0.99982
ENSSSCG00000005008:POLE2	145.218	0.0722999	0.150675	0.479839	0.631342	0.99982
ENSSSCG00000004358:ASCC3	2843.46	0.0200883	0.0398078	0.504633	0.613817	0.99982
ENSSSCG00000032489:KLHDC1	25.7389	0.159552	0.352783	0.452268	0.651076	0.99982
ENSSSCG00000058693:NA	2335.35	0.0362104	0.0429817	0.842461	0.39953	0.99982
ENSSSCG00000005009:KLHDC2	346.776	0.0341115	0.0967768	0.352476	0.724481	0.99982
ENSSSCG00000035240:GPR63	64.0206	-0.0312998	0.245684	-0.127399	0.898625	0.99982
ENSSSCG00000005011:NEMF	1350.2	0.0564051	0.0510071	1.10583	0.2688	0.99982
ENSSSCG00000032312:RAB11A	3996.68	-0.0127142	0.0341787	-0.371992	0.709899	0.99982
ENSSSCG00000004342:NDUFAF4	608.686	0.0972929	0.0766518	1.26928	0.204339	0.99982
ENSSSCG00000005012:ARF6	8568.74	-0.00614174	0.0286686	-0.214232	0.830366	0.99982
ENSSSCG00000045405:NA	34.7209	0.204526	0.319147	0.640851	0.52162	0.99982
ENSSSCG00000005029:RTRAF	891.366	0.0744901	0.0654007	1.13898	0.254711	0.99982
ENSSSCG00000005030:NID2	795.517	-0.128211	0.065386	-1.96083	0.0498987	0.99982
ENSSSCG00000021862:PTGER2	130.479	0.178633	0.15494	1.15292	0.248945	0.99982
ENSSSCG00000005027:FRMD6	9476.18	-0.0271975	0.0262407	-1.03646	0.299987	0.99982
ENSSSCG00000028092:NA	3023.32	0.00376191	0.0379331	0.0991722	0.921002	0.99982
ENSSSCG00000004941:DIS3L	58.6553	0.100597	0.23595	0.426349	0.669854	0.99982
ENSSSCG00000004942:TIPIN	719.076	0.124582	0.0688648	1.80908	0.0704386	0.99982
ENSSSCG00000004943:MAP2K1	1026.31	-0.0182082	0.0626995	-0.290404	0.771507	0.99982
ENSSSCG00000036735:VCPKMT	661.097	0.130952	0.0790596	1.65636	0.0976481	0.99982
ENSSSCG00000005015:SOS2	1016.18	0.0322148	0.0616626	0.522437	0.601366	0.99982
ENSSSCG00000005016:L2HGDH	926.981	0.0263603	0.0652805	0.403801	0.686359	0.99982
ENSSSCG00000031354:DMAC2L	111.275	0.0456403	0.169023	0.270024	0.787142	0.99982
ENSSSCG00000038941:SNAPC5	85.3132	0.0435455	0.212793	0.204638	0.837855	0.99982
ENSSSCG00000004945:RPL4	6478.99	-0.0202202	0.0297061	-0.680673	0.496078	0.99982
ENSSSCG00000005787:CTDP1	659.478	0.00116164	0.0719165	0.0161526	0.987113	0.99982
ENSSSCG00000036634:MAP4K5	1666.12	-0.000803296	0.0484802	-0.0165696	0.98678	0.99982
ENSSSCG00000005785:PCSK6	369.283	0.0997868	0.0968127	1.03072	0.302672	0.99982
ENSSSCG00000004946:ZWILCH	616.978	0.030501	0.075122	0.40602	0.684728	0.99982
ENSSSCG00000005020:ATL1	35.9595	0.105236	0.295794	0.355773	0.722011	0.99982
ENSSSCG00000005786:SNRPA1	847.795	0.0335628	0.0667822	0.502571	0.615266	0.99982
ENSSSCG00000004947:LCTL	21.9715	0.252679	0.385343	0.655725	0.512001	0.99982
ENSSSCG00000004948:SMAD6	48.4039	-0.0617319	0.259256	-0.238112	0.811794	0.99982
ENSSSCG00000004971:TLE3	388.792	-0.0410055	0.091445	-0.448417	0.653852	0.99982
ENSSSCG00000005021:SAV1	1211.88	-0.0529979	0.0563768	-0.940066	0.347184	0.99982
ENSSSCG00000038767:MBP	171.727	-0.166748	0.145183	-1.14854	0.250747	0.99982
ENSSSCG00000004963:NA	2016.79	-0.0254572	0.0457324	-0.556654	0.577764	0.99982
ENSSSCG00000005022:NIN	1313.3	0.012524	0.0559555	0.223821	0.822897	0.99982
ENSSSCG00000026078:GLCE	1194.06	-0.0187966	0.054542	-0.344626	0.730376	0.99982
ENSSSCG00000004968:PAQR5	111.514	0.0473646	0.177513	0.266823	0.789606	0.99982
ENSSSCG00000005024:PYGL	5540.76	-0.0450799	0.0342382	-1.31666	0.187954	0.99982
ENSSSCG00000004969:KIF23	2947.1	-0.0308805	0.0386683	-0.798601	0.424522	0.99982
ENSSSCG00000004970:RPLP1	328.596	-0.147128	0.119027	-1.23609	0.216424	0.99982
ENSSSCG00000023533:ZNF236	493.238	-0.0883631	0.0828137	-1.06701	0.285967	0.99982
ENSSSCG00000004952:SMAD3	879.03	0.0319102	0.0660235	0.483315	0.628872	0.99982
ENSSSCG00000005023:ABHD12B	67.4381	-0.164045	0.226934	-0.722876	0.469756	0.99982
ENSSSCG00000004859:ZNF516	188.296	0.00847623	0.154915	0.0547152	0.956365	0.99982
ENSSSCG00000005025:TRIM9	48.9783	-0.330082	0.261957	-1.26006	0.207647	0.99982
ENSSSCG00000038422:TMX1	4401.16	-0.0456446	0.0329249	-1.38633	0.165647	0.99982
ENSSSCG00000004954:C15orf61	23.3674	0.0627714	0.368951	0.170135	0.864904	0.99982
ENSSSCG00000005001:RPL10L	4383.76	0.019558	0.0347442	0.562914	0.573493	0.99982
ENSSSCG00000004955:MAP2K5	138.967	0.0877821	0.159273	0.551144	0.581535	0.99982
ENSSSCG00000030679:C14orf28	90.9746	-0.0896204	0.187414	-0.478195	0.632511	0.99982
ENSSSCG00000004996:KLHL28	664.513	0.00957277	0.0709744	0.134876	0.89271	0.99982
ENSSSCG00000027765:TOGARAM1	780.754	-0.00263849	0.0681265	-0.0387292	0.969106	0.99982
ENSSSCG00000004857:ATP9B	151.494	-0.11876	0.152067	-0.780973	0.434819	0.99982
ENSSSCG00000004997:PRPF39	1663.87	-0.0151307	0.0502776	-0.300944	0.763457	0.99982
ENSSSCG00000021217:FKBP3	880.813	0.0519829	0.0637	0.816059	0.414467	0.99982
ENSSSCG00000004958:PIAS1	379.287	-0.0415798	0.0936726	-0.443885	0.657126	0.99982
ENSSSCG00000040521:NA	100.187	-0.152369	0.197596	-0.771116	0.440638	0.99982
ENSSSCG00000005000:FANCM	690.329	-0.046582	0.0696019	-0.669264	0.503327	0.99982
ENSSSCG00000004957:CLN6	365.903	0.0722882	0.0947211	0.763169	0.445363	0.99982
ENSSSCG00000004861:TSHZ1	42.2705	-0.023226	0.273407	-0.0849503	0.932301	0.99982
ENSSSCG00000032488:PTGR3	223.534	-0.0237465	0.120035	-0.19783	0.843178	0.99982
ENSSSCG00000053589:NA	30.6911	-0.263781	0.331722	-0.795185	0.426506	0.99982
ENSSSCG00000004999:MIS18BP1	1651.37	0.00330611	0.0499446	0.0661955	0.947222	0.99982
ENSSSCG00000063467:NA	275.696	-0.0452884	0.111703	-0.405437	0.685156	0.99982
ENSSSCG00000004869:CNDP1	35.8878	-0.0489189	0.301578	-0.16221	0.871141	0.99982
ENSSSCG00000022419:FEM1B	1021.5	-0.079662	0.0583453	-1.36535	0.172142	0.99982
ENSSSCG00000043563:NA	649.639	-0.0441846	0.0735824	-0.600479	0.548187	0.99982
ENSSSCG00000063237:NA	42.5827	-0.0859454	0.299522	-0.286942	0.774157	0.99982
ENSSSCG00000063081:NA	34.3011	-0.506644	0.318673	-1.58986	0.111867	0.99982
ENSSSCG00000056226:NA	19.1113	-0.644297	0.422778	-1.52396	0.127518	0.99982
ENSSSCG00000049234:NA	237.375	0.0430945	0.122427	0.352001	0.724838	0.99982
ENSSSCG00000004870:CNDP2	2210.03	0.0921888	0.042236	2.18271	0.0290574	0.99982
ENSSSCG00000004973:UACA	3844.96	0.0464925	0.0342922	1.35577	0.175171	0.99982
ENSSSCG00000004847:MPHOSPH10	1646.07	0.0322885	0.0493257	0.654598	0.512726	0.99982
ENSSSCG00000035696:MCEE	649.564	-0.0382	0.0795159	-0.480407	0.630938	0.99982
ENSSSCG00000004854:TJP1	4742.09	-0.0167789	0.0317861	-0.527868	0.597591	0.99982
ENSSSCG00000004974:LARP6	394.171	0.0245011	0.0916003	0.267479	0.789101	0.99982
ENSSSCG00000004976:LRRC49	91.4616	0.173716	0.185752	0.935207	0.349682	0.99982
ENSSSCG00000004875:CYB5A	726.11	0.0816236	0.0765352	1.06648	0.286205	0.99982
ENSSSCG00000037781:NA	137.636	-0.0990232	0.156373	-0.633251	0.52657	0.99982
ENSSSCG00000004979:MYO9A	656.461	0.0759654	0.0731699	1.0382	0.299175	0.99982
ENSSSCG00000025616:SENP8	183.464	-0.079335	0.131319	-0.604138	0.545752	0.99982
ENSSSCG00000004985:GEMIN2	476.864	-0.0820197	0.0827885	-0.990714	0.321825	0.99982
ENSSSCG00000004844:MTMR10	759.652	-0.0229904	0.0664685	-0.345885	0.729429	0.99982
ENSSSCG00000004986:TRAPPC6B	530.165	0.0258004	0.0856879	0.301097	0.76334	0.99982
ENSSSCG00000004845:FAN1	782.297	-0.0288327	0.0667926	-0.431674	0.665978	0.99982
ENSSSCG00000022828:PNN	3941.69	0.0643047	0.0405765	1.58478	0.113017	0.99982
ENSSSCG00000032494:TIMM21	325.537	-0.0664002	0.103203	-0.643392	0.51997	0.99982
ENSSSCG00000004983:NA	987.306	0.0837802	0.0606811	1.38066	0.167383	0.99982
ENSSSCG00000032214:SOCS6	1185.27	0.0656394	0.0575076	1.1414	0.253702	0.99982
ENSSSCG00000032574:RTTN	355.429	-0.091444	0.0984634	-0.928711	0.353039	0.99982
ENSSSCG00000038398:CD226	69.8947	0.13946	0.213181	0.654185	0.512993	0.99982
ENSSSCG00000028977:DOK6	66.8155	-0.176352	0.227896	-0.773826	0.439034	0.99982
ENSSSCG00000005782:TM2D3	125.388	0.017097	0.15835	0.107969	0.91402	0.99982
ENSSSCG00000040252:NA	368.319	0.0811977	0.0991679	0.81879	0.412906	0.99982
ENSSSCG00000041275:NA	26.5094	-0.405704	0.356094	-1.13932	0.25457	0.99982
ENSSSCG00000034069:NA	29.0982	-0.265893	0.341779	-0.777968	0.436588	0.99982
ENSSSCG00000060600:NA	239.718	-0.0513746	0.120764	-0.425412	0.670536	0.99982
ENSSSCG00000061734:NA	30.0453	-0.199612	0.32571	-0.612853	0.539974	0.99982
ENSSSCG00000004989:FBXO33	317.21	-0.0339434	0.104631	-0.32441	0.745627	0.99982
ENSSSCG00000060343:NA	68.3745	-0.0579068	0.218523	-0.264991	0.791016	0.99982
ENSSSCG00000053633:NA	16.6415	-0.0227052	0.436774	-0.0519839	0.958542	0.99982
ENSSSCG00000062224:NA	29.1634	0.311209	0.333574	0.932954	0.350844	0.99982
ENSSSCG00000019587:SNORD18	45.1488	-0.0840982	0.26444	-0.318024	0.750467	0.99982
ENSSSCG00000019949:SNORD16	57.1591	-0.121172	0.233686	-0.518524	0.604092	0.99982
ENSSSCG00000004075:RGS17	22.5543	0.372147	0.378428	0.983403	0.325409	0.99982
ENSSSCG00000004076:MTRF1L	277.057	-0.149871	0.117968	-1.27043	0.20393	0.99982
ENSSSCG00000004077:FBXO5	709.521	0.0340085	0.0698319	0.487005	0.626255	0.99982
ENSSSCG00000004101:LRP11	176.201	0.100832	0.13708	0.73557	0.461992	0.99982
ENSSSCG00000004103:PCMT1	1311.62	-0.0167759	0.0541525	-0.30979	0.756721	0.99982
ENSSSCG00000004105:NUP43	954.88	-0.0273329	0.0595291	-0.459152	0.646125	0.99982
ENSSSCG00000004405:FIG4	329.311	-0.0463716	0.0992865	-0.467048	0.640465	0.99982
ENSSSCG00000004071:CNKSR3	161.557	-0.0915373	0.140365	-0.652136	0.514313	0.99982
ENSSSCG00000026042:ULBP1	151.896	-0.165595	0.147606	-1.12187	0.261916	0.99982
ENSSSCG00000004113:STXBP5	947.578	-0.0201813	0.0613472	-0.328969	0.742179	0.99982
ENSSSCG00000004404:NA	354.429	-0.0501109	0.099201	-0.505145	0.613457	0.99982
ENSSSCG00000004403:CDC40	309.646	0.00762621	0.105284	0.0724344	0.942256	0.99982
ENSSSCG00000004402:METTL24	234.499	-0.131055	0.123842	-1.05824	0.289944	0.99982
ENSSSCG00000037803:MARCKS	376.086	0.0245564	0.0955384	0.257032	0.797154	0.99982
ENSSSCG00000004388:ARMC2	16.5058	0.0320102	0.439856	0.0727743	0.941986	0.99982
ENSSSCG00000004390:SESN1	141.24	-0.126535	0.149035	-0.849032	0.395863	0.99982
ENSSSCG00000004114:ADGB	29.3163	-0.128575	0.342611	-0.375281	0.707452	0.99982
ENSSSCG00000004391:CEP57L1	56.1363	-0.190434	0.238872	-0.797221	0.425323	0.99982
ENSSSCG00000052303:RAB32	291.932	-0.102216	0.114779	-0.890552	0.37317	0.99982
ENSSSCG00000032525:NA	273.914	-0.0283851	0.11051	-0.256857	0.797289	0.99982
ENSSSCG00000004414:CD164	7927.19	0.00483661	0.0297028	0.162834	0.870649	0.99982
ENSSSCG00000004120:SHPRH	763.13	-0.0924988	0.0678594	-1.36309	0.172853	0.99982
ENSSSCG00000004121:FBXO30	664.764	0.0809991	0.0703248	1.15179	0.249409	0.99982
ENSSSCG00000004408:SMPD2	272.693	-0.0451473	0.113452	-0.39794	0.690674	0.99982
ENSSSCG00000004412:MICAL1	331.674	0.0429109	0.101193	0.424049	0.67153	0.99982
ENSSSCG00000004081:NA	94.0404	-0.1027	0.190601	-0.538823	0.590009	0.99982
ENSSSCG00000004411:ZBTB24	461.685	0.0142921	0.0865137	0.165201	0.868786	0.99982
ENSSSCG00000033392:SCML4	94.6482	-0.337646	0.204601	-1.65027	0.0988882	0.99982
ENSSSCG00000004382:SEC63	1971.3	0.0973077	0.0481017	2.02296	0.0430774	0.99982
ENSSSCG00000004082:NA	247.466	0.216438	0.114629	1.88815	0.0590054	0.99982
ENSSSCG00000004383:OSTM1	1947.18	-0.0132107	0.0467126	-0.282808	0.777324	0.99982
ENSSSCG00000004385:SNX3	1649.33	-0.0220102	0.0493391	-0.446101	0.655524	0.99982
ENSSSCG00000040199:AFG1L	220.844	-0.066607	0.119882	-0.555604	0.578481	0.99982
ENSSSCG00000004387:FOXO3	1628.24	0.0443501	0.0486515	0.911587	0.361986	0.99982
ENSSSCG00000004432:HDAC2	2473.65	-0.0147253	0.0419097	-0.351357	0.725321	0.99982
ENSSSCG00000004087:CCDC170	594.309	-0.0898895	0.0748321	-1.20122	0.229667	0.99982
ENSSSCG00000004434:FRK	412.113	-0.0296185	0.090076	-0.328817	0.742294	0.99982
ENSSSCG00000004088:ARMT1	1850.1	0.0619341	0.0476376	1.30011	0.193563	0.99982
ENSSSCG00000037424:CDK19	199.137	0.0985792	0.130674	0.754391	0.450615	0.99982
ENSSSCG00000004089:RMND1	336.318	0.0938798	0.0982184	0.955826	0.33916	0.99982
ENSSSCG00000004392:NA	4332.55	-0.0105513	0.0337727	-0.31242	0.754721	0.99982
ENSSSCG00000004090:ZBTB2	374.291	-0.0325728	0.0949897	-0.342909	0.731667	0.99982
ENSSSCG00000031733:AKAP12	1262.62	-0.0178729	0.0602315	-0.296737	0.766667	0.99982
ENSSSCG00000004393:GTF3C6	905.114	-0.0598931	0.0613081	-0.97692	0.328609	0.99982
ENSSSCG00000004092:MTHFD1L	875.632	-0.00101172	0.0652325	-0.0155094	0.987626	0.99982
ENSSSCG00000004394:RPF2	845.827	-0.0616219	0.0687162	-0.896759	0.369847	0.99982
ENSSSCG00000041409:MFSD4B	25.4407	0.0741783	0.361662	0.205104	0.837491	0.99982
ENSSSCG00000025703:REV3L	716.181	-0.0996891	0.0689264	-1.44631	0.14809	0.99982
ENSSSCG00000004420:TRAF3IP2	567.002	0.074397	0.0791753	0.939649	0.347398	0.99982
ENSSSCG00000004421:FYN	41.7433	-0.114241	0.282408	-0.404523	0.685828	0.99982
ENSSSCG00000032778:PLEKHG1	362.668	-0.0208668	0.0953311	-0.218887	0.826738	0.99982
ENSSSCG00000040966:NA	1566.24	0.0309438	0.0493434	0.627112	0.530586	0.99982
ENSSSCG00000004422:CCN6	22.1689	0.0628675	0.375803	0.167289	0.867143	0.99982
ENSSSCG00000004093:IYD	514.421	-0.0487752	0.0795356	-0.61325	0.539711	0.99982
ENSSSCG00000004423:TUBE1	163.138	0.0434008	0.141975	0.305693	0.759838	0.99982
ENSSSCG00000035574:NA	45.1324	-0.149857	0.262463	-0.570963	0.568025	0.99982
ENSSSCG00000004425:LAMA4	272.256	-0.0603133	0.110097	-0.547818	0.583817	0.99982
ENSSSCG00000024361:TFB1M	381.524	0.0328064	0.0975183	0.336413	0.736559	0.99982
ENSSSCG00000004070:SCAF8	1277.7	-0.0302422	0.053612	-0.564094	0.57269	0.99982
ENSSSCG00000004370:ATG5	1284.78	0.0439213	0.0532725	0.824465	0.409675	0.99982
ENSSSCG00000005533:PTGS1	359.218	0.0268871	0.0948839	0.283369	0.776894	0.99982
ENSSSCG00000026382:PPP2R5E	1732.98	-0.0448945	0.0469366	-0.956493	0.338823	0.99982
ENSSSCG00000004106:LATS1	2355.43	-0.0102319	0.0460999	-0.221949	0.824353	0.99982
ENSSSCG00000038554:PDCL	624.904	0.028001	0.0742625	0.377055	0.706133	0.99982
ENSSSCG00000004104:KATNA1	746.211	0.0341274	0.0720812	0.473458	0.635886	0.99982
ENSSSCG00000004369:PRDM1	428.9	-0.00847925	0.0891315	-0.0951319	0.92421	0.99982
ENSSSCG00000005575:RC3H2	1371.39	0.00374374	0.052173	0.0717563	0.942796	0.99982
ENSSSCG00000030067:GINM1	1601.45	0.0338676	0.0488052	0.693935	0.487723	0.99982
ENSSSCG00000028867:PPIL4	575.965	0.0380303	0.0770746	0.493422	0.621714	0.99982
ENSSSCG00000004371:CRYBG1	2165.37	-0.0113124	0.0420459	-0.269048	0.787893	0.99982
ENSSSCG00000004110:TAB2	2198.01	0.037371	0.0435601	0.857919	0.390937	0.99982
ENSSSCG00000028974:UST	360.522	0.0254275	0.0956458	0.265851	0.790354	0.99982
ENSSSCG00000034213:ACER2	54.9813	-0.189994	0.240759	-0.789145	0.430028	0.99982
ENSSSCG00000005528:NA	747.849	0.0304494	0.0691863	0.440107	0.65986	0.99982
ENSSSCG00000005169:NA	1199.51	-0.0487737	0.0624808	-0.780618	0.435027	0.99982
ENSSSCG00000033175:SASH1	21.0792	0.0714402	0.387034	0.184584	0.853556	0.99982
ENSSSCG00000004373:RTN4IP1	927.749	0.0929178	0.0617768	1.50409	0.132558	0.99982
ENSSSCG00000005530:LHX6	38.5123	-0.174143	0.287234	-0.606275	0.544332	0.99982
ENSSSCG00000005170:DENND4C	971.273	-0.0236156	0.0604186	-0.390866	0.695896	0.99982
ENSSSCG00000004374:QRSL1	725.743	-0.037044	0.071497	-0.51812	0.604375	0.99982
ENSSSCG00000056379:CD24	16670.7	-0.019149	0.0311401	-0.614929	0.538602	0.99982
ENSSSCG00000037985:MTRES1	360.235	-0.00827052	0.0964225	-0.0857738	0.931646	0.99982
ENSSSCG00000005131:DMRTA1	136.443	0.0289658	0.15562	0.186131	0.852342	0.99982
ENSSSCG00000031159:BEND3	700.371	-0.0156054	0.0694957	-0.224552	0.822328	0.99982
ENSSSCG00000036168:PDSS2	412.99	-0.0605537	0.0944512	-0.641111	0.52145	0.99982
ENSSSCG00000030089:RBM18	1940.56	-0.0221122	0.0446906	-0.494784	0.620752	0.99982
ENSSSCG00000054729:NA	30.6196	-0.00667196	0.319866	-0.0208586	0.983358	0.99982
ENSSSCG00000060161:NA	17.4143	-0.132427	0.423914	-0.312391	0.754744	0.99982
ENSSSCG00000005532:MRRF	455.98	-0.0280479	0.0908566	-0.308706	0.757546	0.99982
ENSSSCG00000005130:ELAVL2	174.302	0.0164701	0.140157	0.117512	0.906455	0.99982
ENSSSCG00000050987:NA	173.75	-0.207898	0.139613	-1.48911	0.13646	0.99982
ENSSSCG00000042025:NA	15.0631	-0.502053	0.45852	-1.09494	0.273542	0.99982
ENSSSCG00000004379:SOBP	44.3725	-0.157326	0.273813	-0.574576	0.565578	0.99982
ENSSSCG00000005587:NEK6	809.027	-0.0633872	0.0661796	-0.957807	0.33816	0.99982
ENSSSCG00000004396:NA	305.453	-0.0545912	0.103169	-0.529142	0.596707	0.99982
ENSSSCG00000037071:NA	192.747	-0.158946	0.130328	-1.21959	0.22262	0.99982
ENSSSCG00000005590:PSMB7	699.365	0.0177648	0.0728758	0.243769	0.80741	0.99982
ENSSSCG00000049906:NA	14.7085	-0.303512	0.463409	-0.654954	0.512497	0.99982
ENSSSCG00000053064:NA	28.1139	0.582722	0.343237	1.69772	0.0895599	0.99982
ENSSSCG00000028558:SGPP1	1300.03	0.0152834	0.0539277	0.283406	0.776866	0.99982
ENSSSCG00000005112:WDR89	444.469	0.0829844	0.0878252	0.944881	0.34472	0.99982
ENSSSCG00000054646:NA	22.7589	0.00912375	0.36797	0.0247948	0.980219	0.99982
ENSSSCG00000053219:NA	21.5716	-0.143419	0.411542	-0.348492	0.72747	0.99982
ENSSSCG00000005589:NR6A1	188.764	0.0201612	0.132903	0.151698	0.879425	0.99982
ENSSSCG00000061592:EPM2A	146.09	0.0279535	0.152416	0.183403	0.854482	0.99982
ENSSSCG00000005593:OLFML2A	204.909	-0.165917	0.129208	-1.2841	0.199107	0.99982
ENSSSCG00000050067:NA	33.705	-0.0931034	0.312664	-0.297775	0.765875	0.99982
ENSSSCG00000005124:IFT74	155.302	-0.222145	0.157951	-1.40642	0.1596	0.99982
ENSSSCG00000034227:RPL35	2194.41	-0.0436921	0.0454157	-0.962048	0.336025	0.99982
ENSSSCG00000005596:ARPC5L	1969.51	-0.00408898	0.0438557	-0.0932371	0.925715	0.99982
ENSSSCG00000005126:PLAA	1395.27	0.00179229	0.05201	0.0344605	0.97251	0.99982
ENSSSCG00000005597:GOLGA1	209.675	-0.0315146	0.123837	-0.254485	0.799121	0.99982
ENSSSCG00000035863:PLIN2	2686.03	-0.0329297	0.0403173	-0.816763	0.414064	0.99982
ENSSSCG00000005576:ZBTB6	411.655	-0.0522649	0.0921998	-0.566866	0.570805	0.99982
ENSSSCG00000032575:ZBTB26	557.397	0.0160348	0.0772619	0.207538	0.83559	0.99982
ENSSSCG00000020743:RABGAP1	864.47	0.0494766	0.0625814	0.790596	0.42918	0.99982
ENSSSCG00000005173:HAUS6	3302.48	0.00314003	0.0373514	0.0840672	0.933003	0.99982
ENSSSCG00000004894:SERPINB5	8329.3	-0.0258805	0.0285317	-0.90708	0.364364	0.99982
ENSSSCG00000005582:STRBP	929.026	-0.110257	0.0617657	-1.78509	0.0742468	0.99982
ENSSSCG00000035941:DSEL	293.529	-0.0695659	0.117952	-0.589782	0.555337	0.99982
ENSSSCG00000025744:KDSR	1384.22	0.0140327	0.0521004	0.26934	0.787668	0.99982
ENSSSCG00000004896:PHLPP1	183.245	-0.136198	0.135087	-1.00822	0.313347	0.99982
ENSSSCG00000028406:FOCAD	1096.85	0.0182355	0.0597602	0.305144	0.760256	0.99982
ENSSSCG00000004897:ZCCHC2	596.36	0.0532603	0.074777	0.712255	0.476307	0.99982
ENSSSCG00000004921:ATP8B1	921.262	0.0606577	0.062649	0.968214	0.332937	0.99982
ENSSSCG00000005166:MLLT3	443.845	-0.0516386	0.0916503	-0.563431	0.573141	0.99982
ENSSSCG00000005135:MTAP	4019.61	-0.0253367	0.0363716	-0.696606	0.486049	0.99982
ENSSSCG00000005136:IFNE	575.008	-0.0238329	0.0785431	-0.303437	0.761557	0.99982
ENSSSCG00000004926:PDCD7	274.71	-0.0168436	0.1092	-0.154245	0.877416	0.99982
ENSSSCG00000043817:NA	43.333	-0.200619	0.294707	-0.680742	0.496035	0.99982
ENSSSCG00000004927:CLPX	2006.19	-0.0244087	0.0461674	-0.5287	0.597014	0.99982
ENSSSCG00000043301:NA	16.1816	-0.23603	0.447825	-0.527058	0.598153	0.99982
ENSSSCG00000005585:DENND1A	206.004	0.0768214	0.124853	0.615296	0.538359	0.99982
ENSSSCG00000051680:IFN-OMEGA-6	19.4587	-0.0991882	0.407057	-0.243672	0.807485	0.99982
ENSSSCG00000004929:PARP16	541.116	-0.0062555	0.0783848	-0.079805	0.936392	0.99982
ENSSSCG00000005163:IFNB1	22.5223	0.794193	0.407061	1.95104	0.0510522	0.99982
ENSSSCG00000005174:RRAGA	1513.66	-0.000745688	0.0502934	-0.0148267	0.98817	0.99982
ENSSSCG00000004934:DPP8	2000.35	-0.014861	0.0442529	-0.335819	0.737007	0.99982
ENSSSCG00000005498:PAPPA	870.258	0.145881	0.0690839	2.11165	0.0347168	0.99982
ENSSSCG00000005150:KLHL9	1639.72	0.0216018	0.0508454	0.424853	0.670944	0.99982
ENSSSCG00000004935:HACD3	2767.66	-0.0241363	0.0397006	-0.60796	0.543214	0.99982
ENSSSCG00000005501:TRIM32	314.419	0.0676681	0.101884	0.664166	0.506584	0.99982
ENSSSCG00000004936:INTS14	679.572	-0.057245	0.0711731	-0.804307	0.42122	0.99982
ENSSSCG00000005504:BRINP1	22.0705	-0.0283675	0.375283	-0.0755897	0.939746	0.99982
ENSSSCG00000035890:NA	18385.3	0.0127603	0.0255892	0.498659	0.618019	0.99982
ENSSSCG00000054719:NA	100.583	-0.00896668	0.18097	-0.0495478	0.960483	0.99982
ENSSSCG00000028117:CDK5RAP2	599.924	-0.0464488	0.0805353	-0.576751	0.564108	0.99982
ENSSSCG00000004937:SLC24A1	20.0729	0.0350872	0.399009	0.087936	0.929928	0.99982
ENSSSCG00000053029:CAAP1	385.467	-0.0829309	0.092275	-0.898736	0.368793	0.99982
ENSSSCG00000004938:DENND4A	650.607	-0.0350316	0.0742299	-0.471934	0.636974	0.99982
ENSSSCG00000004899:RELCH	1036.61	-0.0174821	0.0573059	-0.305067	0.760315	0.99982
ENSSSCG00000004901:PIGN	609.288	0.00841727	0.0747317	0.112633	0.910321	0.99982
ENSSSCG00000004907:CCBE1	14.7985	0.0474319	0.477264	0.0993829	0.920834	0.99982
ENSSSCG00000004908:LMAN1	4841.03	0.0316923	0.0336404	0.942091	0.346146	0.99982
ENSSSCG00000034415:C18orf32	1296.86	0.0363085	0.0529211	0.686087	0.492658	0.99982
ENSSSCG00000004508:DYM	626.459	0.0084869	0.086161	0.0985005	0.921535	0.99982
ENSSSCG00000004912:SEC11C	646.737	0.136099	0.0723969	1.87991	0.060121	0.99982
ENSSSCG00000034704:ZNF532	251.311	0.0407852	0.115043	0.354522	0.722948	0.99982
ENSSSCG00000004517:CXXC1	408.695	-0.0165683	0.0894149	-0.185297	0.852996	0.99982
ENSSSCG00000004917:MALT1	1021.87	-0.104858	0.0591975	-1.77132	0.0765076	0.99982
ENSSSCG00000004518:SKA1	245.572	-0.0951945	0.121825	-0.781405	0.434565	0.99982
ENSSSCG00000004506:CTIF	162.509	-0.0476157	0.144146	-0.33033	0.741151	0.99982
ENSSSCG00000004489:EEF1A1	135495	0.0253289	0.0190176	1.33186	0.182905	0.99982
ENSSSCG00000004487:MTO1	879.594	-0.0186671	0.0655162	-0.284924	0.775703	0.99982
ENSSSCG00000004918:ALPK2	33.2331	-0.123699	0.309111	-0.400175	0.689028	0.99982
ENSSSCG00000035007:NA	1543.71	-0.0462315	0.0503884	-0.917504	0.358879	0.99982
ENSSSCG00000004919:NEDD4L	640.001	0.0272773	0.0741859	0.367689	0.713105	0.99982
ENSSSCG00000034730:PIAS2	857.875	-0.0259566	0.0636058	-0.408086	0.683211	0.99982
ENSSSCG00000005771:HDHD2	659.237	0.060647	0.0720114	0.842186	0.399684	0.99982
ENSSSCG00000060420:IER3IP1	2997.16	-0.0166722	0.0377696	-0.441418	0.65891	0.99982
ENSSSCG00000039669:NA	2016.07	-0.0302308	0.0442616	-0.683003	0.494605	0.99982
ENSSSCG00000004500:C18orf25	719.777	0.138551	0.0711074	1.94847	0.0513586	0.99982
ENSSSCG00000004507:SMAD7	176.838	-0.0163091	0.146801	-0.111097	0.91154	0.99982
ENSSSCG00000004505:SMAD2	916.842	-0.0485796	0.061892	-0.784909	0.432507	0.99982
ENSSSCG00000004485:CD109	4294.23	-0.0332378	0.0364249	-0.912502	0.361505	0.99982
ENSSSCG00000004486:SLC17A5	462.035	0.0135719	0.0836991	0.162151	0.871187	0.99982
ENSSSCG00000008882:NA	89.1015	0.245315	0.219262	1.11882	0.263215	0.99982
ENSSSCG00000004490:SETBP1	79.1002	-0.0130274	0.199642	-0.0652536	0.947972	0.99982
ENSSSCG00000005506:MEGF9	1102.9	-0.073274	0.059547	-1.23053	0.2185	0.99982
ENSSSCG00000005508:NA	444.123	0.0539506	0.0904404	0.596532	0.55082	0.99982
ENSSSCG00000005507:PSMD5	1672.02	0.00999243	0.047709	0.209445	0.8341	0.99982
ENSSSCG00000021072:EPG5	155.519	0.00757387	0.151172	0.0501011	0.960042	0.99982
ENSSSCG00000004499:ATP5F1A	10947.5	0.00254894	0.0269511	0.0945764	0.924651	0.99982
ENSSSCG00000039972:NA	603.042	0.0443499	0.0794389	0.55829	0.576646	0.99982
ENSSSCG00000005510:PHF19	633.559	-0.0569458	0.0752932	-0.756321	0.449457	0.99982
ENSSSCG00000004498:HAUS1	716.447	0.0118136	0.0683632	0.172806	0.862804	0.99982
ENSSSCG00000005511:TRAF1	41.0418	0.0666172	0.292995	0.227366	0.820139	0.99982
ENSSSCG00000005512:C5	24.2991	-0.279099	0.362905	-0.769071	0.441851	0.99982
ENSSSCG00000004522:ME2	2046.16	0.0339253	0.0442397	0.766851	0.44317	0.99982
ENSSSCG00000032297:NA	293.706	-0.0423027	0.104244	-0.405805	0.684886	0.99982
ENSSSCG00000024479:ELAC1	458.71	0.00397623	0.0856798	0.0464081	0.962985	0.99982
ENSSSCG00000004524:SMAD4	1633.25	-0.0120715	0.0475814	-0.253703	0.799725	0.99982
ENSSSCG00000034427:MEX3C	2366.46	0.0282941	0.0416546	0.679255	0.496976	0.99982
ENSSSCG00000004510:ACAA2	306.261	-0.106534	0.103487	-1.02945	0.30327	0.99982
ENSSSCG00000004511:MYO5B	941.619	0.0816035	0.0658696	1.23886	0.215396	0.99982
ENSSSCG00000055973:CFAP53	71.8552	0.109367	0.23498	0.465432	0.641622	0.99982
ENSSSCG00000004516:MBD1	1429.87	-0.00098336	0.0516376	-0.0190435	0.984806	0.99982
ENSSSCG00000056498:NA	15.9046	0.0446168	0.438761	0.101688	0.919004	0.99982
ENSSSCG00000054029:NA	19.7235	-0.632385	0.413217	-1.53039	0.125919	0.99982
ENSSSCG00000024372:SNORD58	47.877	0.153574	0.253816	0.605059	0.54514	0.99982
ENSSSCG00000004893:VPS4B	2207.66	-0.0226657	0.0438766	-0.516579	0.60545	0.99982
ENSSSCG00000004884:TMX3	2003.64	-0.0152704	0.0443111	-0.344618	0.730382	0.99982
ENSSSCG00000004888:SERPINB8	747.715	-0.0317252	0.0734335	-0.432026	0.665722	0.99982
ENSSSCG00000004890:SERPINB2	177.023	0.0720523	0.143321	0.502734	0.615151	0.99982
ENSSSCG00000047436:NA	16.683	-0.305984	0.435592	-0.702456	0.482395	0.99982
ENSSSCG00000062696:BCL2	288.532	-0.16278	0.106257	-1.53195	0.125535	0.99982
ENSSSCG00000005514:RAB14	466.344	0.0403626	0.089023	0.453395	0.650264	0.99982
ENSSSCG00000034749:NA	1462.53	-0.0725386	0.0517403	-1.40198	0.160923	0.99982
ENSSSCG00000037508:GSN	269.203	-0.243682	0.110988	-2.19557	0.0281231	0.99982
ENSSSCG00000036639:STOM	2386	-0.0454686	0.0424847	-1.07024	0.284513	0.99982
ENSSSCG00000005518:NA	2858.35	0.0205773	0.0376987	0.545835	0.585179	0.99982
ENSSSCG00000005519:NA	213.904	-0.159516	0.124591	-1.28032	0.200432	0.99982
ENSSSCG00000005524:DAB2IP	396.163	-0.048687	0.0905478	-0.537694	0.590788	0.99982
ENSSSCG00000059466:NA	209.311	-0.108981	0.124607	-0.874595	0.381795	0.99982
ENSSSCG00000053002:NA	25.8723	-0.167709	0.356178	-0.470857	0.637743	0.99982
ENSSSCG00000056449:NA	25.1578	-0.0022007	0.360786	-0.00609974	0.995133	0.99982
ENSSSCG00000047129:NA	18.376	0.0739199	0.427932	0.172738	0.862858	0.99982
ENSSSCG00000063161:NA	411.718	0.0647611	0.0946843	0.683969	0.493995	0.99982
ENSSSCG00000004634:AP4E1	834.224	0.0506585	0.0648537	0.781119	0.434732	0.99982
ENSSSCG00000004635:SPPL2A	1884.75	-0.0483998	0.044683	-1.08318	0.278728	0.99982
ENSSSCG00000004636:TRPM7	2682.36	-0.0071509	0.0406125	-0.176076	0.860234	0.99982
ENSSSCG00000004639:USP8	1368.93	0.0846294	0.0513933	1.6467	0.0996196	0.99982
ENSSSCG00000004645:GABPB1	472.699	-0.0508087	0.084593	-0.600625	0.54809	0.99982
ENSSSCG00000004647:DTWD1	275.662	-0.0295782	0.107434	-0.275315	0.783075	0.99982
ENSSSCG00000004648:FAM227B	16.1703	-0.22634	0.452896	-0.49976	0.617244	0.99982
ENSSSCG00000004652:COPS2	2655.17	-0.000422286	0.0421071	-0.0100289	0.991998	0.99982
ENSSSCG00000004653:SECISBP2L	1650.92	0.00893471	0.0505245	0.176839	0.859635	0.99982
ENSSSCG00000004657:CEP152	678.602	0.103988	0.0729538	1.4254	0.154041	0.99982
ENSSSCG00000004595:ADAM10	2833.91	-0.0551962	0.0425312	-1.29778	0.194363	0.99982
ENSSSCG00000030605:POLR2M	1355.64	0.0273798	0.0540486	0.506577	0.612451	0.99982
ENSSSCG00000004598:MYZAP	16.253	0.304127	0.442205	0.687751	0.49161	0.99982
ENSSSCG00000035038:CGNL1	1884.07	-0.0267551	0.0461449	-0.579806	0.562046	0.99982
ENSSSCG00000004600:TCF12	1194.74	-0.0287795	0.053981	-0.533141	0.593936	0.99982
ENSSSCG00000005378:ANKS6	201.764	-0.0427125	0.136726	-0.312394	0.754741	0.99982
ENSSSCG00000005375:CORO2A	414.292	0.115657	0.0914562	1.26462	0.206007	0.99982
ENSSSCG00000005376:TBC1D2	1392.66	0.0179598	0.052927	0.339331	0.73436	0.99982
ENSSSCG00000029687:PGAP4	310.793	-0.0275425	0.103945	-0.264973	0.79103	0.99982
ENSSSCG00000005399:RNF20	753.327	0.0455374	0.0674705	0.674923	0.499725	0.99982
ENSSSCG00000005382:TGFBR1	1652.97	-0.0977976	0.0482082	-2.02865	0.0424939	0.99982
ENSSSCG00000005403:SMC2	4826.12	-0.0258384	0.0326603	-0.791126	0.428871	0.99982
ENSSSCG00000005305:UNC13B	185.751	-0.0222481	0.131511	-0.169173	0.86566	0.99982
ENSSSCG00000026960:ZNF280D	299.352	0.0603816	0.105298	0.573433	0.566351	0.99982
ENSSSCG00000004601:MNS1	249.667	0.0380147	0.115007	0.330543	0.740989	0.99982
ENSSSCG00000004602:TEX9	32.3455	0.0330509	0.313752	0.105341	0.916105	0.99982
ENSSSCG00000004603:RFX7	1744.11	-0.0209538	0.0461976	-0.45357	0.650138	0.99982
ENSSSCG00000037499:NEDD4	777.609	0.0461463	0.0660221	0.698952	0.484582	0.99982
ENSSSCG00000004617:FAM214A	77.9123	-0.0530834	0.20905	-0.253927	0.799552	0.99982
ENSSSCG00000053937:ARPP19	3492.51	-0.0282278	0.0371954	-0.758906	0.447909	0.99982
ENSSSCG00000004622:GNB5	989.179	-0.0648024	0.0601602	-1.07716	0.281407	0.99982
ENSSSCG00000004624:MAPK6	6038.79	0.00816593	0.0307448	0.265604	0.790544	0.99982
ENSSSCG00000004625:LEO1	672.225	0.0244389	0.0724275	0.337425	0.735796	0.99982
ENSSSCG00000004626:TMOD3	3342.56	-0.0230409	0.0366414	-0.628823	0.529465	0.99982
ENSSSCG00000004628:TMOD2	654.802	-0.0226352	0.0731879	-0.309276	0.757112	0.99982
ENSSSCG00000004629:LYSMD2	426.582	0.0224127	0.0886415	0.252846	0.800387	0.99982
ENSSSCG00000032517:DMXL2	618.349	-0.0512998	0.0761352	-0.673799	0.500439	0.99982
ENSSSCG00000039810:NA	2569.22	0.00492767	0.0398859	0.123544	0.901676	0.99982
ENSSSCG00000031794:TNFAIP8L3	24.0591	0.0556021	0.36508	0.152301	0.878949	0.99982
ENSSSCG00000004607:PYGO1	188.741	-0.0950322	0.129372	-0.734566	0.462604	0.99982
ENSSSCG00000004608:DNAAF4	32.4352	0.534169	0.311947	1.71237	0.0868281	0.99982
ENSSSCG00000004610:CCPG1	452.21	-0.0497266	0.086038	-0.577961	0.56329	0.99982
ENSSSCG00000032619:PIGB	321.216	0.124784	0.101864	1.22501	0.220571	0.99982
ENSSSCG00000004612:RAB27A	1095.63	-0.102597	0.0623801	-1.6447	0.100032	0.99982
ENSSSCG00000024983:RSL24D1	2487.87	-0.0265775	0.0413443	-0.642834	0.520332	0.99982
ENSSSCG00000024660:NA	11595.1	-0.0277893	0.0277739	-1.00055	0.317042	0.99982
ENSSSCG00000059295:PIGBOS1	63.772	-0.134699	0.224872	-0.599002	0.549172	0.99982
ENSSSCG00000057596:NA	113.734	0.0896327	0.165276	0.54232	0.587598	0.99982
ENSSSCG00000059103:NA	99.6155	-0.0839816	0.180014	-0.466527	0.640838	0.99982
ENSSSCG00000063504:NA	21.1808	0.304295	0.391604	0.777049	0.43713	0.99982
ENSSSCG00000004651:GALK2	849.745	0.00789869	0.0640058	0.123406	0.901786	0.99982
ENSSSCG00000004620:MYO5A	2404.31	-0.0388077	0.0405065	-0.958062	0.338031	0.99982
ENSSSCG00000005383:ALG2	602.146	0.0628851	0.0741162	0.848466	0.396179	0.99982
ENSSSCG00000005386:STX17	646.172	-0.117665	0.083528	-1.40869	0.158926	0.99982
ENSSSCG00000040634:ERP44	1008.29	0.0942794	0.0606301	1.55499	0.119948	0.99982
ENSSSCG00000005388:INVS	408.399	0.0202824	0.0909654	0.222968	0.82356	0.99982
ENSSSCG00000005389:TEX10	930.863	-0.0329404	0.0605767	-0.54378	0.586593	0.99982
ENSSSCG00000055769:MSANTD3	278.817	0.119768	0.109284	1.09593	0.273109	0.99982
ENSSSCG00000005391:TMEFF1	29.2046	0.412836	0.334015	1.23598	0.216465	0.99982
ENSSSCG00000027974:MRPL50	499.978	-0.011222	0.0806004	-0.13923	0.889268	0.99982
ENSSSCG00000034239:ZNF189	297.229	0.0150029	0.106008	0.141526	0.887454	0.99982
ENSSSCG00000005379:GALNT12	119.849	-0.286114	0.163853	-1.74616	0.0807824	0.99982
ENSSSCG00000005380:COL15A1	45.7471	-0.0602887	0.274756	-0.219427	0.826318	0.99982
ENSSSCG00000005361:ALDH1B1	217.825	-0.0243822	0.123038	-0.198167	0.842914	0.99982
ENSSSCG00000005366:NCBP1	839.522	0.0096243	0.0669626	0.143727	0.885716	0.99982
ENSSSCG00000005367:TSTD2	654.976	-0.00269585	0.071112	-0.0379099	0.969759	0.99982
ENSSSCG00000005368:XPA	95.8721	0.188173	0.184777	1.01838	0.308499	0.99982
ENSSSCG00000005371:NA	257.502	0.0168598	0.112002	0.150531	0.880346	0.99982
ENSSSCG00000062892:ANP32B	8043.15	0.0195469	0.0299376	0.65292	0.513808	0.99982
ENSSSCG00000033222:TRIM14	70.047	0.183212	0.210999	0.868306	0.385227	0.99982
ENSSSCG00000005297:DNAJB5	52.7458	0.228773	0.242854	0.942019	0.346183	0.99982
ENSSSCG00000034874:FANCG	367.286	-0.0798992	0.0979485	-0.815726	0.414657	0.99982
ENSSSCG00000005303:PIGO	769.72	-0.0101933	0.0673793	-0.151282	0.879754	0.99982
ENSSSCG00000039782:STOML2	727.107	0.103189	0.069871	1.47685	0.139717	0.99982
ENSSSCG00000005301:FAM214B	92.6212	-0.150734	0.188677	-0.798897	0.42435	0.99982
ENSSSCG00000005308:RUSC2	26.8243	0.315375	0.345301	0.913335	0.361066	0.99982
ENSSSCG00000005310:TESK1	204.505	0.0395336	0.126861	0.311629	0.755323	0.99982
ENSSSCG00000005313:CCDC107	28.9823	-0.0700725	0.327577	-0.213911	0.830616	0.99982
ENSSSCG00000005314:ARHGEF39	344.574	0.00575116	0.0997355	0.0576642	0.954016	0.99982
ENSSSCG00000059309:CA9	171.498	0.0144969	0.135599	0.10691	0.91486	0.99982
ENSSSCG00000005316:TPM2	100.287	-0.136294	0.177881	-0.766208	0.443552	0.99982
ENSSSCG00000005317:TLN1	3603.68	-0.00595464	0.0359322	-0.165719	0.868378	0.99982
ENSSSCG00000005318:CREB3	302.776	0.0152384	0.103175	0.147695	0.882584	0.99982
ENSSSCG00000005319:GBA2	675.469	-0.0587608	0.0731847	-0.802911	0.422026	0.99982
ENSSSCG00000005320:RGP1	244.596	-0.139261	0.115444	-1.20631	0.227697	0.99982
ENSSSCG00000005322:NPR2	37.7458	-0.224936	0.299308	-0.751519	0.452341	0.99982
ENSSSCG00000025842:SPAG8	73.6261	-0.252634	0.21827	-1.15744	0.247093	0.99982
ENSSSCG00000005324:FAM221B	27.455	-0.185621	0.339865	-0.546161	0.584955	0.99982
ENSSSCG00000005325:TMEM8B	37.9378	0.225972	0.292914	0.77146	0.440434	0.99982
ENSSSCG00000005338:RECK	74.8156	-0.189774	0.207345	-0.91526	0.360055	0.99982
ENSSSCG00000031236:GLIPR2	587.279	0.0153412	0.0780406	0.196579	0.844157	0.99982
ENSSSCG00000037131:CLTA	2357.7	0.0407887	0.0424501	0.960862	0.336622	0.99982
ENSSSCG00000037468:GNE	473.622	0.0517955	0.0883376	0.586336	0.55765	0.99982
ENSSSCG00000005343:RNF38	1798.73	0.0178672	0.0475981	0.375376	0.707381	0.99982
ENSSSCG00000005344:MELK	946.031	-0.043806	0.0631109	-0.694111	0.487612	0.99982
ENSSSCG00000036086:PAX5	909.299	-0.0344704	0.0639462	-0.539053	0.58985	0.99982
ENSSSCG00000005346:ZCCHC7	350.87	0.00185757	0.0956186	0.0194268	0.984501	0.99982
ENSSSCG00000005349:GRHPR	513.942	-0.0720404	0.0834016	-0.863776	0.387711	0.99982
ENSSSCG00000036340:ZBTB5	46.0997	0.494773	0.265959	1.86034	0.0628375	0.99982
ENSSSCG00000005347:POLR1E	433.326	0.0386919	0.0877175	0.441096	0.659143	0.99982
ENSSSCG00000005350:FBXO10	106.445	0.0278411	0.174407	0.159633	0.87317	0.99982
ENSSSCG00000058091:NA	1666.02	-0.00191058	0.0479168	-0.0398729	0.968194	0.99982
ENSSSCG00000005352:FRMPD1	279.593	-0.0260624	0.110528	-0.235798	0.813589	0.99982
ENSSSCG00000005354:TRMT10B	332.862	-0.0530954	0.0997072	-0.532513	0.594371	0.99982
ENSSSCG00000005355:EXOSC3	143.987	0.097931	0.149668	0.654323	0.512904	0.99982
ENSSSCG00000005356:DCAF10	2071.54	0.0101513	0.0442478	0.22942	0.818543	0.99982
ENSSSCG00000032554:NA	1398.66	0.0258189	0.0502941	0.513358	0.607701	0.99982
ENSSSCG00000005358:SHB	347.702	0.074246	0.10796	0.687719	0.49163	0.99982
ENSSSCG00000055591:NA	26.003	0.307477	0.363913	0.844919	0.398156	0.99982
ENSSSCG00000042369:NA	66.4969	0.0552637	0.220849	0.250232	0.802408	0.99982
ENSSSCG00000049199:NA	20.5582	-0.703884	0.398253	-1.76743	0.0771561	0.99982
ENSSSCG00000005373:NANS	923.343	0.0788854	0.0674077	1.17027	0.241891	0.99982
ENSSSCG00000037372:NA	171.056	-0.119823	0.141004	-0.849788	0.395443	0.99982
ENSSSCG00000027257:PSMB1	1280.39	0.0412641	0.0535352	0.770783	0.440835	0.99982
ENSSSCG00000004047:MRPL18	1135.65	-0.00492128	0.0556978	-0.0883569	0.929593	0.99982
ENSSSCG00000004048:TCP1	4485.49	0.0489546	0.0343839	1.42377	0.154514	0.99982
ENSSSCG00000004049:ACAT2	723.091	0.0203343	0.0684828	0.296926	0.766523	0.99982
ENSSSCG00000030535:SNX9	1291.54	0.0490079	0.0580612	0.844074	0.398628	0.99982
ENSSSCG00000004050:WTAP	2282.99	-0.00608795	0.0427202	-0.142508	0.886679	0.99982
ENSSSCG00000040317:SOD2	3519.53	-0.0278462	0.0373171	-0.746205	0.455544	0.99982
ENSSSCG00000033107:DYNLT1	607.101	-0.0241619	0.0744387	-0.324588	0.745493	0.99982
ENSSSCG00000024876:TMEM181	987.085	-0.0221203	0.058628	-0.377299	0.705951	0.99982
ENSSSCG00000031776:NA	302.72	-0.0778902	0.103633	-0.751597	0.452293	0.99982
ENSSSCG00000024019:GTF2H5	227.986	-0.0381901	0.125975	-0.303156	0.761771	0.99982
ENSSSCG00000012314:SERAC1	149.308	-0.190818	0.168556	-1.13208	0.257603	0.99982
ENSSSCG00000012315:SYNJ2	937.805	0.0466022	0.0661206	0.704806	0.480931	0.99982
ENSSSCG00000004018:AFDN	831.855	0.0855911	0.0661016	1.29484	0.195375	0.99982
ENSSSCG00000004010:ERMARD	417.355	-0.00354378	0.0946264	-0.0374502	0.970126	0.99982
ENSSSCG00000030155:PHF10	732.801	-0.0663441	0.0710567	-0.933678	0.35047	0.99982
ENSSSCG00000038931:C6orf120	576.783	0.000721493	0.0766107	0.00941765	0.992486	0.99982
ENSSSCG00000004008:WDR27	26.774	0.131076	0.362149	0.361939	0.717398	0.99982
ENSSSCG00000029697:FAM120B	1264.03	-0.0288108	0.0545049	-0.52859	0.59709	0.99982
ENSSSCG00000027726:DLL1	63.448	-0.0887633	0.232468	-0.38183	0.702588	0.99982
ENSSSCG00000004053:TAGAP	15.7642	0.0887775	0.462287	0.19204	0.847711	0.99982
ENSSSCG00000004055:RSPH3	70.4602	-0.0180617	0.218934	-0.0824981	0.934251	0.99982
ENSSSCG00000004058:EZR	6425.8	0.0379465	0.0326612	1.16182	0.245307	0.99982
ENSSSCG00000004029:QKI	3437.75	-0.0211009	0.037897	-0.556796	0.577667	0.99982
ENSSSCG00000004033:AGPAT4	177.715	0.172496	0.138486	1.24558	0.212917	0.99982
ENSSSCG00000004037:MAP3K4	649.785	-0.0826452	0.0723969	-1.14156	0.253638	0.99982
ENSSSCG00000004024:NA	104.179	-0.21771	0.175975	-1.23717	0.216024	0.99982
ENSSSCG00000032916:NA	195.297	0.0183368	0.132666	0.138217	0.890069	0.99982
ENSSSCG00000004020:SFT2D1	1136.55	0.0234067	0.056769	0.412316	0.680108	0.99982
ENSSSCG00000035027:ZDHHC14	263.353	-0.112463	0.115529	-0.973457	0.330326	0.99982
ENSSSCG00000060508:TMEM242	31.1001	0.157307	0.330346	0.476189	0.63394	0.99982
ENSSSCG00000004064:ARID1B	981.067	-0.0711429	0.0631147	-1.1272	0.259657	0.99982
ENSSSCG00000004044:IGF2R	4943.08	-0.0191527	0.031328	-0.611362	0.54096	0.99982
ENSSSCG00000038527:NA	16.3205	-0.112746	0.457005	-0.246706	0.805136	0.99982
ENSSSCG00000048769:NA	454.95	0.000876098	0.0891501	0.00982722	0.992159	0.99982
ENSSSCG00000043814:NA	85.866	0.0744695	0.198711	0.374762	0.707838	0.99982
ENSSSCG00000061525:NA	18.4597	0.388501	0.426888	0.910078	0.362781	0.99982
ENSSSCG00000018530:SNORA29	32.007	0.331332	0.313686	1.05626	0.290852	0.99982
ENSSSCG00000004484:COL12A1	7166.35	0.0330172	0.0307254	1.07459	0.282558	0.99982
ENSSSCG00000004454:ME1	2740.43	-0.0872554	0.0455268	-1.91657	0.0552921	0.99982
ENSSSCG00000032015:SH3BGRL2	656.44	-0.010313	0.0761736	-0.135388	0.892305	0.99982
ENSSSCG00000004469:LCA5	43.0805	0.07523	0.283677	0.265196	0.790858	0.99982
ENSSSCG00000004470:HMGN3	402.681	-0.117144	0.093793	-1.24896	0.21168	0.99982
ENSSSCG00000004473:PHIP	784.676	0.0163831	0.0683258	0.239779	0.810501	0.99982
ENSSSCG00000004478:MYO6	4238.02	0.00454882	0.0338645	0.134324	0.893146	0.99982
ENSSSCG00000020702:SENP6	2628.39	-0.0281168	0.0401098	-0.700995	0.483306	0.99982
ENSSSCG00000029129:RWDD2A	65.1132	-0.0477816	0.222056	-0.215179	0.829628	0.99982
ENSSSCG00000004456:PGM3	1228.56	0.0264017	0.0547521	0.482205	0.62966	0.99982
ENSSSCG00000004457:DOP1A	627.047	-0.0904099	0.0754732	-1.19791	0.230953	0.99982
ENSSSCG00000026346:UBE3D	193.986	-0.0274634	0.136257	-0.201556	0.840264	0.99982
ENSSSCG00000053568:NA	15316.3	0.0111992	0.0243208	0.460477	0.645174	0.99982
ENSSSCG00000004458:TPBG	411.597	0.0221416	0.091955	0.240787	0.80972	0.99982
ENSSSCG00000032485:NA	281.089	0.103245	0.107445	0.960909	0.336598	0.99982
ENSSSCG00000004460:IBTK	1811.65	0.049159	0.0491514	1.00016	0.317235	0.99982
ENSSSCG00000031482:NA	263.561	0.0680009	0.111355	0.610669	0.541419	0.99982
ENSSSCG00000004472:IRAK1BP1	82.3042	0.351258	0.210591	1.66796	0.0953234	0.99982
ENSSSCG00000004446:RWDD1	354.558	0.0467997	0.0959936	0.487529	0.625883	0.99982
ENSSSCG00000004452:PRSS35	1868.2	-0.0900461	0.0470735	-1.91288	0.0557634	0.99982
ENSSSCG00000033155:TMEM30A	5838.9	-0.0185637	0.0306254	-0.606154	0.544412	0.99982
ENSSSCG00000004480:COX7A2	684.892	0.000594211	0.0712774	0.0083366	0.993348	0.99982
ENSSSCG00000004435:NT5DC1	1137.4	0.0543966	0.0594036	0.915712	0.359818	0.99982
ENSSSCG00000004438:TSPYL1	310.207	-0.0147671	0.10614	-0.139129	0.889348	0.99982
ENSSSCG00000004441:DSE	3730.94	0.0199024	0.0356847	0.55773	0.577029	0.99982
ENSSSCG00000004464:TENT5A	671.626	0.0631221	0.0779911	0.80935	0.418314	0.99982
ENSSSCG00000004465:BCKDHB	66.5155	-0.0217779	0.222263	-0.0979826	0.921946	0.99982
ENSSSCG00000004466:TTK	1464.74	-0.00625821	0.0524813	-0.119246	0.90508	0.99982
ENSSSCG00000028080:ELOVL4	74.5655	0.103875	0.213879	0.485673	0.627199	0.99982
ENSSSCG00000004475:HTR1B	366.686	-0.0918905	0.0960269	-0.956925	0.338605	0.99982
ENSSSCG00000047800:TSPYL4	57.4812	-0.115554	0.250738	-0.460856	0.644902	0.99982
ENSSSCG00000062560:NA	274.372	-0.0512701	0.108268	-0.47355	0.635821	0.99982
ENSSSCG00000058650:NA	1208.22	-0.00627567	0.0558197	-0.112427	0.910485	0.99982
ENSSSCG00000051809:NA	14.8401	0.341842	0.515704	0.662865	0.507417	0.99982
ENSSSCG00000061057:NA	41.3332	-0.218979	0.276317	-0.792491	0.428075	0.99982
ENSSSCG00000004317:UBE2J1	1319.95	-0.0302984	0.0526951	-0.574977	0.565307	0.99982
ENSSSCG00000004324:LYRM2	240.213	0.111869	0.11586	0.965556	0.334266	0.99982
ENSSSCG00000004328:MDN1	2768.53	0.0457909	0.0429675	1.06571	0.286555	0.99982
ENSSSCG00000004334:MAP3K7	1555.64	0.021428	0.0513262	0.417487	0.676322	0.99982
ENSSSCG00000004291:NT5E	198.839	-0.117034	0.130948	-0.893744	0.371459	0.99982
ENSSSCG00000004293:SNX14	1922.03	0.00234936	0.0461381	0.0509201	0.959389	0.99982
ENSSSCG00000004294:SYNCRIP	13697.5	-0.0302029	0.0278752	-1.0835	0.278585	0.99982
ENSSSCG00000004311:RNGTT	762.882	0.037329	0.069805	0.534761	0.592815	0.99982
ENSSSCG00000039953:PNRC1	822.698	0.0515141	0.0650203	0.792278	0.428199	0.99982
ENSSSCG00000032781:SRSF12	27.1333	0.339515	0.345234	0.983433	0.325394	0.99982
ENSSSCG00000004314:PM20D2	1044.2	0.0276011	0.0660353	0.417974	0.675966	0.99982
ENSSSCG00000022994:CYB5R4	143.183	0.0117273	0.151259	0.077531	0.938201	0.99982
ENSSSCG00000004289:CEP162	266.656	-0.109425	0.1124	-0.973532	0.330289	0.99982
ENSSSCG00000004290:TBX18	73.0374	-0.317962	0.212549	-1.49595	0.134667	0.99982
ENSSSCG00000051834:SDHAF4	183.528	0.0798236	0.13933	0.572912	0.566704	0.99982
ENSSSCG00000026246:B3GAT2	71.8241	-0.0621347	0.209727	-0.296265	0.767028	0.99982
ENSSSCG00000004279:OGFRL1	802.164	0.04957	0.0668332	0.741697	0.458271	0.99982
ENSSSCG00000035281:ZNF292	816.941	0.0811246	0.0677708	1.19704	0.23129	0.99982
ENSSSCG00000004300:SMIM8	183.022	-0.01357	0.146271	-0.092773	0.926084	0.99982
ENSSSCG00000004304:SLC35A1	503.033	0.00908506	0.0827202	0.109829	0.912545	0.99982
ENSSSCG00000004303:RARS2	150.368	-0.134994	0.147229	-0.916897	0.359197	0.99982
ENSSSCG00000004306:ORC3	640.943	0.0306741	0.0779644	0.393437	0.693997	0.99982
ENSSSCG00000004307:NA	492.639	0.0239748	0.0874198	0.274249	0.783893	0.99982
ENSSSCG00000004309:CNR1	97.2881	0.055399	0.186338	0.297304	0.766235	0.99982
ENSSSCG00000050040:NA	22.8261	0.103689	0.371552	0.279069	0.780192	0.99982
ENSSSCG00000004331:CASP8AP2	946.229	0.00158682	0.064137	0.024741	0.980262	0.99982
ENSSSCG00000004330:GJA10	19.9622	-0.145337	0.407795	-0.356397	0.721543	0.99982
ENSSSCG00000004332:BACH2	103.64	0.075716	0.182546	0.414778	0.678305	0.99982
ENSSSCG00000004281:KCNQ5	379.463	0.0097164	0.0942424	0.1031	0.917884	0.99982
ENSSSCG00000004336:EPHA7	15.9921	0.657605	0.454368	1.4473	0.147814	0.99982
ENSSSCG00000029003:NA	15698	-0.000884582	0.0252043	-0.0350965	0.972003	0.99982
ENSSSCG00000058397:NA	248.383	0.0840931	0.118103	0.712031	0.476446	0.99982
ENSSSCG00000061089:NA	91.5987	0.152694	0.199422	0.765683	0.443865	0.99982
ENSSSCG00000042663:NA	180.228	-0.168207	0.136972	-1.22804	0.219433	0.99982
ENSSSCG00000053017:NA	18.162	0.141469	0.443208	0.319194	0.74958	0.99982
ENSSSCG00000061618:NA	18.5594	-0.154781	0.423789	-0.365231	0.714939	0.99982
ENSSSCG00000044841:NA	3373.32	0.0644741	0.0406237	1.58711	0.112489	0.99982
ENSSSCG00000037982:SNORD50B	27.5341	-0.125004	0.334463	-0.373746	0.708593	0.99982
ENSSSCG00000004276:SMAP1	155.36	0.137778	0.145599	0.946281	0.344005	0.99982
ENSSSCG00000035730:ZDHHC21	1447.06	-0.0283978	0.0504539	-0.562847	0.573539	0.99982
ENSSSCG00000005178:CNTLN	274.112	0.0434427	0.109508	0.396708	0.691583	0.99982
ENSSSCG00000005183:PSIP1	1000.6	-0.0528965	0.0608223	-0.869689	0.38447	0.99982
ENSSSCG00000005184:SNAPC3	557.896	0.0431345	0.0805843	0.535271	0.592463	0.99982
ENSSSCG00000005186:TTC39B	119.759	-0.102448	0.182824	-0.560365	0.57523	0.99982
ENSSSCG00000005194:PTPRD	47.2391	0.370591	0.256117	1.44696	0.147907	0.99982
ENSSSCG00000005196:DMAC1	115.007	-0.179265	0.16537	-1.08403	0.278353	0.99982
ENSSSCG00000005190:NFIB	152.037	-0.10342	0.145903	-0.708828	0.478431	0.99982
ENSSSCG00000005191:MPDZ	975.14	0.0119709	0.0597872	0.200225	0.841304	0.99982
ENSSSCG00000061754:NA	60.4631	-0.00141587	0.239268	-0.00591749	0.995279	0.99982
ENSSSCG00000056104:NA	18.43	0.451483	0.420027	1.07489	0.282424	0.99982
ENSSSCG00000005459:ECPAS	2350.13	0.0667067	0.0409195	1.63019	0.103061	0.99982
ENSSSCG00000037744:ZNF483	19.933	-0.0250734	0.407051	-0.0615977	0.950883	0.99982
ENSSSCG00000021386:PTGR1	526.469	-0.143571	0.085693	-1.67541	0.0938543	0.99982
ENSSSCG00000042365:NA	68.8367	0.0201039	0.222514	0.0903489	0.92801	0.99982
ENSSSCG00000005460:DNAJC25	657.539	0.0391861	0.075344	0.520096	0.602997	0.99982
ENSSSCG00000046439:GNG10	4824.82	0.0182235	0.0320797	0.568068	0.569989	0.99982
ENSSSCG00000022780:UGCG	165.167	-0.186206	0.140371	-1.32653	0.184665	0.99982
ENSSSCG00000005466:PTBP3	4815.06	-0.059556	0.0318528	-1.86972	0.0615221	0.99982
ENSSSCG00000005467:HSDL2	914.244	-0.0512166	0.0608132	-0.842196	0.399678	0.99982
ENSSSCG00000005469:KIAA1958	86.7299	0.0834791	0.19934	0.418778	0.675378	0.99982
ENSSSCG00000060411:NA	43.1788	0.0700813	0.269564	0.25998	0.794879	0.99982
ENSSSCG00000026194:INIP	1257.95	-0.00770771	0.0545322	-0.141342	0.8876	0.99982
ENSSSCG00000005471:SNX30	229.392	0.0649101	0.11981	0.541775	0.587974	0.99982
ENSSSCG00000005475:NA	15.8308	-0.200278	0.449264	-0.445792	0.655747	0.99982
ENSSSCG00000005440:NA	819.029	-0.0826843	0.066208	-1.24886	0.211717	0.99982
ENSSSCG00000005441:ELP1	959.306	-0.128338	0.0629767	-2.03787	0.041563	0.99982
ENSSSCG00000005444:TMEM245	1015.76	0.0166676	0.0589396	0.282791	0.777337	0.99982
ENSSSCG00000005446:EPB41L4B	196.441	-0.0442196	0.127976	-0.345532	0.729695	0.99982
ENSSSCG00000005449:PTPN3	930.639	0.040525	0.0615494	0.658415	0.510272	0.99982
ENSSSCG00000033120:PALM2AKAP2	2570.06	0.036551	0.0404139	0.904415	0.365775	0.99982
ENSSSCG00000005452:C9orf152	17.7962	-0.368949	0.420857	-0.876661	0.380671	0.99982
ENSSSCG00000005453:NA	5671.77	-0.00634601	0.0304323	-0.208529	0.834816	0.99982
ENSSSCG00000035397:NA	1565.29	0.0676629	0.0528842	1.27945	0.200738	0.99982
ENSSSCG00000053039:NIPSNAP3A	908.013	-0.0598006	0.0633819	-0.943497	0.345427	0.99982
ENSSSCG00000005424:NA	491.629	-0.0738559	0.085706	-0.861735	0.388833	0.99982
ENSSSCG00000005423:ABCA1	2823.26	0.0697034	0.0410092	1.6997	0.0891868	0.99982
ENSSSCG00000005426:FKTN	1201.29	-0.0216812	0.0543922	-0.398608	0.690182	0.99982
ENSSSCG00000039896:TMEM38B	869.973	0.03938	0.0661235	0.595553	0.551474	0.99982
ENSSSCG00000005430:NA	2054.07	0.0553016	0.0437307	1.26459	0.206017	0.99982
ENSSSCG00000031592:ZNF462	202.17	0.0359444	0.127388	0.282165	0.777817	0.99982
ENSSSCG00000005436:RAD23B	3690.26	-0.0311794	0.0379494	-0.821603	0.411303	0.99982
ENSSSCG00000005437:KLF4	486.711	0.124344	0.0823409	1.51011	0.131015	0.99982
ENSSSCG00000031596:NA	199.81	-0.0704605	0.136574	-0.515915	0.605914	0.99982
ENSSSCG00000005487:COL27A1	1171.97	0.0394413	0.0547696	0.720132	0.471444	0.99982
ENSSSCG00000023894:AKNA	81.6932	-0.209742	0.195586	-1.07238	0.28355	0.99982
ENSSSCG00000053522:ATP6V1G1	2150.28	-0.00549509	0.046072	-0.119272	0.90506	0.99982
ENSSSCG00000005249:FAM189A2	24.5923	0.0657304	0.374499	0.175515	0.860675	0.99982
ENSSSCG00000005229:VLDLR	4024.96	0.0391278	0.0357123	1.09564	0.273237	0.99982
ENSSSCG00000059646:TNFSF15	253.347	0.0542673	0.113852	0.476646	0.633614	0.99982
ENSSSCG00000005494:TNC	11591.6	-0.00360115	0.0315679	-0.114077	0.909177	0.99982
ENSSSCG00000005232:NA	397.826	-0.0341291	0.0956045	-0.356982	0.721105	0.99982
ENSSSCG00000005477:FKBP15	441.744	-0.0184156	0.0858216	-0.21458	0.830095	0.99982
ENSSSCG00000005198:KDM4C	225.768	0.0910007	0.120385	0.755917	0.449699	0.99982
ENSSSCG00000005201:UHRF2	1046.86	0.0017067	0.0575837	0.0296385	0.976355	0.99982
ENSSSCG00000005204:RANBP6	1132.93	-0.0616275	0.0575053	-1.07168	0.283862	0.99982
ENSSSCG00000005235:KANK1	1749.85	-0.017798	0.046875	-0.37969	0.704176	0.99982
ENSSSCG00000005484:ZNF618	15.6179	-0.503144	0.458466	-1.09745	0.272444	0.99982
ENSSSCG00000023714:SLC31A2	64.0372	0.114343	0.222193	0.51461	0.606826	0.99982
ENSSSCG00000005240:DOCK8	108.085	0.0735001	0.183222	0.401153	0.688307	0.99982
ENSSSCG00000005486:KIF12	229.218	-0.0702913	0.119511	-0.588159	0.556426	0.99982
ENSSSCG00000034278:SLC31A1	986.268	0.00890477	0.0614307	0.144956	0.884745	0.99982
ENSSSCG00000033177:CDC26	417.13	0.0986626	0.0931689	1.05897	0.289615	0.99982
ENSSSCG00000024648:PRPF4	987.128	0.0628953	0.0610995	1.02939	0.303296	0.99982
ENSSSCG00000004236:PKIB	3006.63	0.00701527	0.0387242	0.18116	0.856242	0.99982
ENSSSCG00000027688:RNF183	64.53	-0.113875	0.220895	-0.515519	0.606191	0.99982
ENSSSCG00000020987:WDR31	158.98	-0.0419661	0.148875	-0.281887	0.77803	0.99982
ENSSSCG00000005241:NA	280.955	-0.0121734	0.108993	-0.11169	0.911069	0.99982
ENSSSCG00000004237:SERINC1	1540.3	0.00504135	0.0512774	0.0983152	0.921682	0.99982
ENSSSCG00000021173:BSPRY	67.8269	0.192034	0.217342	0.883558	0.376935	0.99982
ENSSSCG00000039861:HDHD3	171.634	0.0452982	0.135699	0.333813	0.738521	0.99982
ENSSSCG00000032787:ALAD	151.319	-0.0551082	0.147296	-0.374132	0.708306	0.99982
ENSSSCG00000005478:POLE3	1034.27	-0.0299862	0.0617611	-0.485519	0.627308	0.99982
ENSSSCG00000038420:PERP	7368.76	-0.0498783	0.0633811	-0.786959	0.431306	0.99982
ENSSSCG00000004238:HSF2	433.04	-0.010219	0.0870113	-0.117444	0.906508	0.99982
ENSSSCG00000004172:SLC2A12	81.3781	0.353958	0.203595	1.73854	0.0821163	0.99982
ENSSSCG00000053708:NA	127.739	-0.308577	0.158057	-1.95231	0.0509013	0.99982
ENSSSCG00000021149:RNF217	579.464	0.0103721	0.0825495	0.125647	0.900011	0.99982
ENSSSCG00000022387:TBPL1	207.885	0.0940713	0.131981	0.712766	0.47599	0.99982
ENSSSCG00000032999:FXN	296.029	0.0195323	0.109095	0.179039	0.857907	0.99982
ENSSSCG00000005247:TJP2	1926.29	-0.0375085	0.0454876	-0.824588	0.409606	0.99982
ENSSSCG00000053150:NA	22.7836	-0.011585	0.39274	-0.0294978	0.976468	0.99982
ENSSSCG00000005432:NA	7207.32	0.0316242	0.0295733	1.06935	0.284912	0.99982
ENSSSCG00000004146:REPS1	705.632	-0.0331254	0.0726789	-0.455777	0.64855	0.99982
ENSSSCG00000004177:RPS12	273.525	0.0817045	0.119394	0.684325	0.49377	0.99982
ENSSSCG00000051799:NA	16.824	-0.503949	0.454069	-1.10985	0.267064	0.99982
ENSSSCG00000004178:SLC18B1	101.911	0.165048	0.176241	0.936493	0.349019	0.99982
ENSSSCG00000041449:NA	330.632	-0.257177	0.116798	-2.2019	0.0276723	0.99982
ENSSSCG00000004179:NA	85.5196	-0.0914186	0.190722	-0.479329	0.631705	0.99982
ENSSSCG00000034087:NA	783.737	0.052548	0.0703152	0.747321	0.45487	0.99982
ENSSSCG00000049638:NA	17.5104	-0.580955	0.458557	-1.26692	0.205184	0.99982
ENSSSCG00000004148:CCDC28A	164.283	-0.15188	0.138429	-1.09717	0.272566	0.99982
ENSSSCG00000004149:NHSL1	1244.29	-0.103149	0.055896	-1.84538	0.0649829	0.99982
ENSSSCG00000004150:NA	651.213	-0.0308533	0.0739428	-0.417258	0.676489	0.99982
ENSSSCG00000004151:NA	305.934	-0.0177274	0.102985	-0.172135	0.863332	0.99982
ENSSSCG00000054150:FSD1L	131.396	0.0586556	0.157938	0.371383	0.710353	0.99982
ENSSSCG00000004193:ENPP1	98.4081	-0.0490866	0.179856	-0.272921	0.784914	0.99982
ENSSSCG00000021443:SGK1	3333.56	0.0429721	0.0373749	1.14976	0.250244	0.99982
ENSSSCG00000004528:MBD2	606.955	0.129899	0.156828	0.828291	0.407506	0.99982
ENSSSCG00000004167:MYB	106.678	-0.268795	0.179047	-1.50125	0.13329	0.99982
ENSSSCG00000004529:POLI	390.302	0.0224984	0.0904967	0.24861	0.803662	0.99982
ENSSSCG00000032835:TMEM268	116.916	-0.108627	0.164667	-0.659678	0.50946	0.99982
ENSSSCG00000004196:MED23	984.039	-0.0346152	0.0591909	-0.584806	0.558678	0.99982
ENSSSCG00000005480:NA	49.6325	-0.0639988	0.258415	-0.247659	0.804398	0.99982
ENSSSCG00000004142:CITED2	818.741	0.0659696	0.0655078	1.00705	0.313911	0.99982
ENSSSCG00000004530:STARD6	108.616	0.122445	0.173731	0.704796	0.480937	0.99982
ENSSSCG00000004531:C18orf54	759.065	0.0483183	0.0678232	0.712416	0.476207	0.99982
ENSSSCG00000004144:HECA	430.537	0.00292021	0.0873394	0.0334352	0.973328	0.99982
ENSSSCG00000004145:ABRACL	2088.12	-0.0675436	0.0441701	-1.52917	0.126222	0.99982
ENSSSCG00000060550:NA	564.807	-0.0068068	0.077931	-0.0873439	0.930398	0.99982
ENSSSCG00000042812:DYNAP	197.699	-0.0195276	0.128701	-0.151729	0.879401	0.99982
ENSSSCG00000005252:PTAR1	454.825	0.0262425	0.101738	0.257944	0.79645	0.99982
ENSSSCG00000035243:RAB27B	23.8285	0.0118437	0.368273	0.0321602	0.974344	0.99982
ENSSSCG00000004589:RNF111	875.295	-0.067366	0.0643103	-1.04752	0.294862	0.99982
ENSSSCG00000030655:MAMDC2	1242.59	0.0905644	0.0538557	1.68161	0.0926443	0.99982
ENSSSCG00000004123:UTRN	1100.13	0.0193014	0.05816	0.331866	0.73999	0.99982
ENSSSCG00000005255:NA	1820.55	0.0307411	0.0475283	0.646795	0.517765	0.99982
ENSSSCG00000004592:SLTM	1514.27	0.0103025	0.0501638	0.205377	0.837278	0.99982
ENSSSCG00000021646:KLF9	178.219	0.134667	0.135121	0.996647	0.318936	0.99982
ENSSSCG00000057517:NA	5697.5	0.0396141	0.031067	1.27512	0.202267	0.99982
ENSSSCG00000004125:STX11	194.196	0.157381	0.13543	1.16209	0.2452	0.99982
ENSSSCG00000004127:PLAGL1	474.608	0.0123041	0.0845833	0.145467	0.884342	0.99982
ENSSSCG00000034769:NA	306.793	0.0542708	0.102891	0.527457	0.597876	0.99982
ENSSSCG00000024131:MINDY2	120.947	0.00591694	0.161575	0.0366205	0.970788	0.99982
ENSSSCG00000024257:CEMIP2	1935.65	-0.0619728	0.0481692	-1.28657	0.198246	0.99982
ENSSSCG00000004576:RORA	26.2011	-0.0750295	0.367133	-0.204366	0.838068	0.99982
ENSSSCG00000005225:RFX3	29.9277	0.130212	0.334844	0.388872	0.697371	0.99982
ENSSSCG00000004224:HDDC2	293.788	-0.00907038	0.105935	-0.085622	0.931767	0.99982
ENSSSCG00000004225:TPD52L1	22.0826	0.0726128	0.380116	0.191028	0.848504	0.99982
ENSSSCG00000005227:PUM3	1836.86	0.0771359	0.0456932	1.68813	0.0913869	0.99982
ENSSSCG00000005221:SPATA6L	50.532	0.0254308	0.248624	0.102286	0.91853	0.99982
ENSSSCG00000005222:SLC1A1	1779.09	-0.0653935	0.0467024	-1.40022	0.161448	0.99982
ENSSSCG00000040918:LTV1	2230.52	-0.014877	0.041654	-0.357158	0.720974	0.99982
ENSSSCG00000005224:GLIS3	309.391	-0.0996781	0.108451	-0.919104	0.358041	0.99982
ENSSSCG00000004577:ICE2	571.071	0.0573399	0.0787068	0.728525	0.466292	0.99982
ENSSSCG00000004132:PHACTR2	349.413	0.116861	0.0954939	1.22375	0.221046	0.99982
ENSSSCG00000005205:KIAA2026	471.166	-0.0338713	0.0920876	-0.367816	0.713011	0.99982
ENSSSCG00000004578:ANXA2	19153.4	-0.0108915	0.0219669	-0.495813	0.620026	0.99982
ENSSSCG00000005207:ERMP1	1512.44	-0.0665756	0.049939	-1.33314	0.182486	0.99982
ENSSSCG00000004195:ARG1	7052.96	0.0181666	0.0315746	0.575354	0.565052	0.99982
ENSSSCG00000004133:FUCA2	1674.16	0.00312824	0.0479627	0.0652224	0.947997	0.99982
ENSSSCG00000005208:RIC1	618.616	-0.026447	0.0824713	-0.320682	0.748452	0.99982
ENSSSCG00000004134:PEX3	409.941	0.119529	0.0922324	1.29596	0.194991	0.99982
ENSSSCG00000036790:AKAP7	220.572	0.252324	0.123454	2.04387	0.0409666	0.99982
ENSSSCG00000039598:ADAT2	257.117	-0.0244681	0.119155	-0.205346	0.837302	0.99982
ENSSSCG00000004136:AIG1	636.818	0.0757959	0.0740014	1.02425	0.305717	0.99982
ENSSSCG00000005211:CD274	141.685	0.125156	0.167646	0.746547	0.455337	0.99982
ENSSSCG00000004138:HIVEP2	1990.54	0.0605272	0.0457481	1.32306	0.185817	0.99982
ENSSSCG00000005212:PLGRKT	486.411	0.0143976	0.0830119	0.17344	0.862305	0.99982
ENSSSCG00000004199:EPB41L2	2362.01	0.0210745	0.0422022	0.49937	0.617519	0.99982
ENSSSCG00000004139:ADGRG6	3858.88	0.0597906	0.0377984	1.58183	0.113689	0.99982
ENSSSCG00000005216:NA	321.55	-0.0320453	0.101316	-0.31629	0.751782	0.99982
ENSSSCG00000004582:BNIP2	1154.56	-0.0567112	0.0560587	-1.01164	0.311711	0.99982
ENSSSCG00000004583:NA	230.482	-0.0569258	0.11899	-0.478409	0.632359	0.99982
ENSSSCG00000005214:INSL6	21.5714	0.134066	0.383163	0.349893	0.726419	0.99982
ENSSSCG00000004140:VTA1	1288.39	0.00655576	0.0551261	0.118923	0.905336	0.99982
ENSSSCG00000005215:JAK2	499.771	-0.049176	0.0824991	-0.596079	0.551123	0.99982
ENSSSCG00000004586:FAM81A	325.74	0.110268	0.103073	1.0698	0.284708	0.99982
ENSSSCG00000004587:MYO1E	1989.76	-0.0295161	0.0461148	-0.640056	0.522136	0.99982
ENSSSCG00000004156:IFNGR1	912.72	0.0325258	0.0613334	0.530311	0.595896	0.99982
ENSSSCG00000004588:CCNB2	1374.31	0.0095718	0.0551659	0.173509	0.862251	0.99982
ENSSSCG00000005217:NA	532.067	0.0870466	0.08119	1.07213	0.28366	0.99982
ENSSSCG00000004157:IL20RA	736.997	-0.036059	0.0703696	-0.512422	0.608355	0.99982
ENSSSCG00000023595:AK3	2400.38	0.00855094	0.0406013	0.210608	0.833193	0.99982
ENSSSCG00000004160:PEX7	140.535	0.206895	0.1508	1.37198	0.170069	0.99982
ENSSSCG00000004535:TCF4	58.0317	0.182156	0.23362	0.779711	0.435561	0.99982
ENSSSCG00000005219:CDC37L1	424.207	-0.036363	0.0914826	-0.397485	0.69101	0.99982
ENSSSCG00000026041:MAP3K5	455.298	0.0934959	0.0853368	1.09561	0.273249	0.99982
ENSSSCG00000057474:PABIR1	109.927	0.0298093	0.171475	0.17384	0.861991	0.99982
ENSSSCG00000004190:STX7	391.581	0.0287993	0.0936995	0.307358	0.758571	0.99982
ENSSSCG00000005220:PLPP6	76.7415	0.0690185	0.216106	0.319374	0.749443	0.99982
ENSSSCG00000039049:MAP7	957.786	0.0246631	0.0616225	0.400228	0.688988	0.99982
ENSSSCG00000057706:NA	11725.3	0.0200742	0.0263072	0.763069	0.445422	0.99982
ENSSSCG00000043234:NA	66.0708	0.112565	0.225182	0.499883	0.617157	0.99982
ENSSSCG00000054958:NA	38.3449	0.0495372	0.293677	0.168679	0.866049	0.99982
ENSSSCG00000004201:TMEM200A	797.821	0.0941293	0.0657851	1.43086	0.15247	0.99982
ENSSSCG00000005062:TMEM260	203.037	0.0770313	0.129487	0.594897	0.551912	0.99982
ENSSSCG00000004537:TXNL1	2824.93	-0.00263236	0.0401213	-0.06561	0.947688	0.99982
ENSSSCG00000004209:PTPRK	743.533	-0.0318279	0.0670906	-0.474402	0.635213	0.99982
ENSSSCG00000057314:NA	51.6848	-0.090808	0.249989	-0.363248	0.71642	0.99982
ENSSSCG00000058562:NA	235.784	0.231813	0.117745	1.96877	0.0489797	0.99982
ENSSSCG00000005096:HIF1A	22770.6	-0.0114038	0.0219169	-0.520318	0.602842	0.99982
ENSSSCG00000004538:WDR7	669.154	-0.00488594	0.0728743	-0.0670461	0.946545	0.99982
ENSSSCG00000005097:SNAPC1	331.557	0.0815545	0.100961	0.807782	0.419216	0.99982
ENSSSCG00000005098:SYT16	333.542	-0.0342276	0.103509	-0.330673	0.740892	0.99982
ENSSSCG00000004540:ONECUT2	212.626	-0.00486335	0.12795	-0.0380098	0.96968	0.99982
ENSSSCG00000041512:NA	21023.7	-0.0293485	0.0267464	-1.09728	0.272517	0.99982
ENSSSCG00000004541:FECH	787.011	0.0478946	0.0653511	0.732881	0.463631	0.99982
ENSSSCG00000037043:NA	31.519	0.0206177	0.316497	0.0651435	0.94806	0.99982
ENSSSCG00000023408:SAMD4A	2940.76	0.0128033	0.0393881	0.325055	0.745139	0.99982
ENSSSCG00000004542:NARS1	6333.66	-0.00144128	0.0287141	-0.0501943	0.959968	0.99982
ENSSSCG00000035715:GCH1	506.071	-0.124568	0.0814752	-1.5289	0.126288	0.99982
ENSSSCG00000005102:AEN	1406.04	0.023518	0.0519989	0.452279	0.651068	0.99982
ENSSSCG00000004543:MTFMT	216.231	-0.0980388	0.123768	-0.792116	0.428293	0.99982
ENSSSCG00000004544:SPG21	419.779	0.00237703	0.0901951	0.0263543	0.978975	0.99982
ENSSSCG00000005066:EXOC5	3233.22	-0.00727965	0.0382392	-0.190371	0.849018	0.99982
ENSSSCG00000037998:NA	691.981	-0.0415491	0.0783895	-0.530034	0.596088	0.99982
ENSSSCG00000004216:ECHDC1	736.635	-0.0938575	0.07002	-1.34044	0.180103	0.99982
ENSSSCG00000004547:PLEKHO2	69.1256	-0.0988303	0.215274	-0.459091	0.646169	0.99982
ENSSSCG00000004217:RNF146	880.34	-0.0133409	0.0641997	-0.207803	0.835383	0.99982
ENSSSCG00000004163:BCLAF1	7092.03	0.0279893	0.0303621	0.921852	0.356606	0.99982
ENSSSCG00000057184:CENPW	286.672	0.0813877	0.108749	0.748398	0.45422	0.99982
ENSSSCG00000004220:TRMT11	564.323	0.0310367	0.0764865	0.40578	0.684904	0.99982
ENSSSCG00000004221:HINT3	52.9815	0.00133455	0.249456	0.00534985	0.995731	0.99982
ENSSSCG00000004548:PIF1	211.894	-0.172329	0.12536	-1.37467	0.169233	0.99982
ENSSSCG00000004222:NCOA7	73.5023	0.3902	0.220357	1.77076	0.0765998	0.99982
ENSSSCG00000004164:MTFR2	697.807	0.00550506	0.0704698	0.0781194	0.937733	0.99982
ENSSSCG00000004550:OAZ2	970.223	-0.00717006	0.063135	-0.113567	0.909581	0.99982
ENSSSCG00000004551:ZNF609	1156.13	-0.0261123	0.0576783	-0.452723	0.650748	0.99982
ENSSSCG00000004552:TRIP4	561.036	0.04898	0.0785999	0.623156	0.533182	0.99982
ENSSSCG00000004166:AHI1	421.983	-0.108607	0.0888205	-1.22277	0.221417	0.99982
ENSSSCG00000004554:PCLAF	4277.53	-0.0320956	0.0338753	-0.947463	0.343403	0.99982
ENSSSCG00000004203:L3MBTL3	425.221	-0.010142	0.0900397	-0.112639	0.910317	0.99982
ENSSSCG00000004558:CSNK1G1	1389.88	-0.0171955	0.051377	-0.334692	0.737857	0.99982
ENSSSCG00000004170:NA	634.434	0.06049	0.0745134	0.811801	0.416906	0.99982
ENSSSCG00000062397:SF3B5	830.298	-0.00307206	0.0648505	-0.0473714	0.962217	0.99982
ENSSSCG00000037275:SNX22	27.9631	0.345248	0.343059	1.00638	0.314232	0.99982
ENSSSCG00000056274:NA	364.968	0.00921511	0.0946738	0.0973354	0.92246	0.99982
ENSSSCG00000054762:NA	172.121	0.0616302	0.136253	0.452322	0.651037	0.99982
ENSSSCG00000052089:NA	118.448	0.105285	0.177207	0.594138	0.55242	0.99982
ENSSSCG00000042703:SNX1	870.71	0.0066952	0.0626271	0.106906	0.914864	0.99982
ENSSSCG00000005065:AP5M1	840.39	0.0315962	0.063169	0.500185	0.616945	0.99982
ENSSSCG00000031332:NAA30	1038.21	0.00342835	0.0587719	0.0583332	0.953483	0.99982
ENSSSCG00000005067:CCDC198	53.8433	-0.110193	0.246233	-0.447516	0.654503	0.99982
ENSSSCG00000059697:NA	7564.04	0.00145135	0.0291693	0.0497562	0.960317	0.99982
ENSSSCG00000061752:NA	66.3191	-0.0149344	0.235909	-0.0633057	0.949523	0.99982
ENSSSCG00000034124:CIAO2A	925.562	-0.001213	0.061511	-0.0197201	0.984267	0.99982
ENSSSCG00000005078:DAAM1	445.498	0.0873993	0.0889246	0.982847	0.325683	0.99982
ENSSSCG00000004169:HBS1L	1287.2	-0.0930503	0.052299	-1.7792	0.0752073	0.99982
ENSSSCG00000055354:NA	960.729	-0.0717708	0.063431	-1.13148	0.257854	0.99982
ENSSSCG00000037854:L3HYPDH	52.0664	0.0989101	0.246252	0.401662	0.687933	0.99982
ENSSSCG00000058521:NA	18.1282	0.0562074	0.415446	0.135294	0.892379	0.99982
ENSSSCG00000034798:JKAMP	254.904	-0.0718532	0.118616	-0.605765	0.544671	0.99982
ENSSSCG00000018450:SNORD100	37.7943	0.0940908	0.289902	0.32456	0.745514	0.99982
ENSSSCG00000018972:SNORA33	79.6126	0.111535	0.208307	0.535438	0.592347	0.99982
ENSSSCG00000004561:HERC1	673.195	0.0398607	0.0799937	0.498298	0.618274	0.99982
ENSSSCG00000018352:SNORD101	62.5335	0.159837	0.241278	0.662459	0.507677	0.99982
ENSSSCG00000028737:USP3	487.965	-0.0381251	0.0839922	-0.453912	0.649892	0.99982
ENSSSCG00000039172:NA	17.5254	0.155713	0.434171	0.358644	0.719862	0.99982
ENSSSCG00000005052:WDHD1	879.217	0.032255	0.0632825	0.509699	0.610262	0.99982
ENSSSCG00000032332:SOCS4	1343.78	-0.0294985	0.0558772	-0.527918	0.597556	0.99982
ENSSSCG00000005054:MAPK1IP1L	2909	-0.069256	0.0387903	-1.78539	0.0741973	0.99982
ENSSSCG00000004795:MEIS2	122.682	-0.105935	0.168858	-0.627358	0.530425	0.99982
ENSSSCG00000005055:LGALS3	2537.43	-0.060586	0.0410754	-1.47499	0.140214	0.99982
ENSSSCG00000053306:KNSTRN	507.746	0.00674004	0.0806438	0.0835779	0.933392	0.99982
ENSSSCG00000023975:CCDC9B	1047.73	-0.0147014	0.057978	-0.253568	0.79983	0.99982
ENSSSCG00000005056:DLGAP5	2624.96	-0.00370635	0.039043	-0.0949299	0.924371	0.99982
ENSSSCG00000005057:FBXO34	109.464	-0.102314	0.170871	-0.598779	0.54932	0.99982
ENSSSCG00000040895:NA	17.1344	0.237104	0.433051	0.54752	0.584021	0.99982
ENSSSCG00000005058:ATG14	124.894	0.156006	0.160474	0.972159	0.330972	0.99982
ENSSSCG00000032949:APH1B	333.335	-0.00215572	0.100456	-0.0214592	0.982879	0.99982
ENSSSCG00000004781:PAK6	1748.35	-0.00179083	0.0462755	-0.0386994	0.96913	0.99982
ENSSSCG00000004782:BUB1B	2627.17	-0.0142821	0.0404641	-0.352958	0.72412	0.99982
ENSSSCG00000004565:CA12	774.057	-0.0105983	0.0674785	-0.157062	0.875196	0.99982
ENSSSCG00000005060:KTN1	2595.69	0.0257528	0.0415916	0.619183	0.535796	0.99982
ENSSSCG00000026571:RAB8B	1220.86	0.0307315	0.0548418	0.560366	0.57523	0.99982
ENSSSCG00000004744:TYRO3	281.126	-0.170952	0.108233	-1.57948	0.114226	0.99982
ENSSSCG00000023158:RPS27L	303.42	0.0930768	0.102666	0.906599	0.364619	0.99982
ENSSSCG00000004661:MYEF2	1581.28	-0.0150445	0.0509093	-0.295515	0.7676	0.99982
ENSSSCG00000004569:LACTB	413.181	-0.0488264	0.0915749	-0.533186	0.593905	0.99982
ENSSSCG00000004570:TPM1	12037.1	-0.0165064	0.0265049	-0.622767	0.533438	0.99982
ENSSSCG00000004820:LINS1	640.355	0.0710158	0.0729227	0.97385	0.330131	0.99982
ENSSSCG00000033800:PELI2	30.3341	0.0503538	0.327724	0.153647	0.877888	0.99982
ENSSSCG00000004821:ASB7	384.862	0.116627	0.0920501	1.26699	0.205158	0.99982
ENSSSCG00000022299:ACTR10	1184.24	0.0362847	0.0571592	0.6348	0.525559	0.99982
ENSSSCG00000004826:SELENOS	334.276	0.181691	0.102041	1.78057	0.0749824	0.99982
ENSSSCG00000005072:PSMA3	1288.72	0.0722567	0.0581559	1.24247	0.214065	0.99982
ENSSSCG00000004836:NA	50.1024	0.395176	0.25219	1.56698	0.11712	0.99982
ENSSSCG00000004823:LRRK1	595.124	-0.0513462	0.0838929	-0.612045	0.540508	0.99982
ENSSSCG00000005073:ARID4A	488.435	-0.0734472	0.0821083	-0.894516	0.371046	0.99982
ENSSSCG00000030560:IGF1R	1227.46	-0.0536851	0.0566766	-0.947217	0.343528	0.99982
ENSSSCG00000004662:SLC24A5	153.541	0.00166225	0.144352	0.0115153	0.990812	0.99982
ENSSSCG00000004663:SEMA6D	424.577	0.0990859	0.0899775	1.10123	0.270797	0.99982
ENSSSCG00000024088:TLN2	659.198	0.0343318	0.0723821	0.474313	0.635277	0.99982
ENSSSCG00000026900:CDIN1	412.301	-0.0296854	0.0885389	-0.335281	0.737413	0.99982
ENSSSCG00000027270:NA	127.962	-0.0120153	0.158233	-0.0759343	0.939471	0.99982
ENSSSCG00000005076:KIAA0586	310.562	0.00193242	0.105579	0.018303	0.985397	0.99982
ENSSSCG00000036431:VPS13C	1521.07	-0.00289049	0.0493894	-0.0585245	0.953331	0.99982
ENSSSCG00000031856:DACT1	197.8	-0.129698	0.135621	-0.956325	0.338908	0.99982
ENSSSCG00000005103:DET1	337.35	-0.062681	0.0971113	-0.645455	0.518632	0.99982
ENSSSCG00000004832:UBE3A	3473.05	-0.000477123	0.0363752	-0.0131167	0.989535	0.99982
ENSSSCG00000037343:MRPS11	397.688	-0.0117485	0.0925813	-0.126899	0.89902	0.99982
ENSSSCG00000057430:JMJD7	19.2878	0.210258	0.410748	0.51189	0.608728	0.99982
ENSSSCG00000005105:MRPL46	534.208	0.057651	0.0785801	0.733659	0.463156	0.99982
ENSSSCG00000004738:MAPKBP1	443.127	0.0106132	0.094352	0.112485	0.910439	0.99982
ENSSSCG00000026006:KLF13	147.369	-0.0395278	0.150021	-0.263481	0.79218	0.99982
ENSSSCG00000035223:NA	53.5479	0.0928704	0.241141	0.385129	0.700142	0.99982
ENSSSCG00000005683:TOR1B	1144.15	0.0594226	0.0555775	1.06919	0.284986	0.99982
ENSSSCG00000004739:MGA	465.278	0.00611396	0.0875568	0.0698285	0.94433	0.99982
ENSSSCG00000004813:TTC23	36.7755	0.163584	0.302074	0.541537	0.588138	0.99982
ENSSSCG00000005749:BRD3	441.408	-0.0425029	0.0870059	-0.488506	0.625191	0.99982
ENSSSCG00000005109:ESR2	34.8751	-0.306823	0.29962	-1.02404	0.305816	0.99982
ENSSSCG00000056777:NA	156.966	0.0234589	0.142353	0.164793	0.869107	0.99982
ENSSSCG00000004745:RPAP1	516.155	-0.0182661	0.0821041	-0.222475	0.823944	0.99982
ENSSSCG00000028771:MEF2A	1783.16	-0.013683	0.047758	-0.286508	0.774489	0.99982
ENSSSCG00000005725:TTF1	366.863	0.0718193	0.0979624	0.733131	0.463479	0.99982
ENSSSCG00000035284:BMF	214.91	-0.104294	0.123413	-0.845081	0.398066	0.99982
ENSSSCG00000004785:SRP14	526.018	-0.0389021	0.0795333	-0.48913	0.62475	0.99982
ENSSSCG00000005110:SYNE2	1135.46	-0.0353244	0.0600116	-0.588627	0.556112	0.99982
ENSSSCG00000034518:TOR1A	514.329	0.0204729	0.0828212	0.247194	0.804758	0.99982
ENSSSCG00000055844:NA	114.852	0.0774923	0.170026	0.455768	0.648557	0.99982
ENSSSCG00000030487:LYSMD4	418.381	-0.0455833	0.0906338	-0.502939	0.615007	0.99982
ENSSSCG00000059577:NA	571.155	0.0999054	0.0792437	1.26074	0.207403	0.99982
ENSSSCG00000039061:EIF2AK4	865.396	0.025332	0.0668474	0.378953	0.704723	0.99982
ENSSSCG00000057874:NA	157.333	-0.139314	0.154456	-0.901968	0.367074	0.99982
ENSSSCG00000038452:ADAMTS17	299.517	0.0738868	0.103928	0.710943	0.477119	0.99982
ENSSSCG00000005729:DDX31	742.609	-0.0804774	0.0683246	-1.17787	0.238849	0.99982
ENSSSCG00000033657:GREM1	253.521	-0.182773	0.11816	-1.54682	0.121907	0.99982
ENSSSCG00000005731:GTF3C4	709.354	0.0086351	0.0684283	0.126192	0.89958	0.99982
ENSSSCG00000044690:FMN1	210.45	-0.0589938	0.123504	-0.477666	0.632888	0.99982
ENSSSCG00000055290:NA	37.1191	0.0813214	0.29375	0.276839	0.781904	0.99982
ENSSSCG00000005719:RAPGEF1	913.441	-0.0195757	0.0631183	-0.310143	0.756452	0.99982
ENSSSCG00000004787:GPR176	22.5853	0.215619	0.377846	0.570653	0.568235	0.99982
ENSSSCG00000035254:DPH6	414.564	0.101382	0.0957601	1.05871	0.289732	0.99982
ENSSSCG00000005720:MED27	193.277	0.105637	0.130715	0.808144	0.419008	0.99982
ENSSSCG00000004786:NA	1568.06	0.0856217	0.0488354	1.75327	0.0795555	0.99982
ENSSSCG00000005081:LRRC9	133.919	-0.0961519	0.153228	-0.627508	0.530326	0.99982
ENSSSCG00000004802:AQR	1007.59	-0.00543751	0.0607097	-0.0895657	0.928632	0.99982
ENSSSCG00000004789:THBS1	103680	-0.0103831	0.031971	-0.324766	0.745358	0.99982
ENSSSCG00000005688:PTGES	3452.12	0.0136485	0.0360848	0.378236	0.705256	0.99982
ENSSSCG00000061897:NA	166.107	-0.00669613	0.149429	-0.0448116	0.964257	0.99982
ENSSSCG00000005082:PCNX4	445.883	-0.0371333	0.0900142	-0.412527	0.679953	0.99982
ENSSSCG00000004791:RASGRP1	166.768	-0.0979703	0.150517	-0.65089	0.515117	0.99982
ENSSSCG00000005083:DHRS7	404.05	-0.0434968	0.0928818	-0.468303	0.639568	0.99982
ENSSSCG00000004799:ZNF770	79.5864	0.170686	0.1995	0.85557	0.392236	0.99982
ENSSSCG00000004792:FAM98B	1820.2	-0.0974736	0.0459999	-2.119	0.0340906	0.99982
ENSSSCG00000005084:PPM1A	1379.22	-0.0364401	0.0515594	-0.70676	0.479716	0.99982
ENSSSCG00000005743:VAV2	634.269	0.0341967	0.0721797	0.473772	0.635662	0.99982
ENSSSCG00000004803:ACTC1	105.841	-0.0767203	0.175634	-0.43682	0.662242	0.99982
ENSSSCG00000039393:SPRED1	985.584	-0.004291	0.060703	-0.0706884	0.943646	0.99982
ENSSSCG00000004713:TGM5	132.649	0.0860598	0.153512	0.560608	0.575065	0.99982
ENSSSCG00000005598:SCAI	79.3625	-0.288755	0.210835	-1.36957	0.17082	0.99982
ENSSSCG00000005087:SIX1	451.92	0.0298997	0.0859835	0.347737	0.728037	0.99982
ENSSSCG00000005089:SIX4	475.737	0.0514004	0.0841962	0.610483	0.541542	0.99982
ENSSSCG00000005090:MNAT1	671.469	-0.0783508	0.0760443	-1.03033	0.302855	0.99982
ENSSSCG00000005600:PPP6C	730.962	-0.0464212	0.0724533	-0.640705	0.521714	0.99982
ENSSSCG00000004806:NA	3167.99	-0.00162955	0.0396558	-0.0410923	0.967222	0.99982
ENSSSCG00000024529:TRMT5	663.918	-0.0528665	0.0724113	-0.730086	0.465338	0.99982
ENSSSCG00000005599:RABEPK	604.515	-0.0203984	0.0760476	-0.268231	0.788521	0.99982
ENSSSCG00000053963:NA	182.904	0.028704	0.131539	0.218216	0.827261	0.99982
ENSSSCG00000005092:SLC38A6	148.718	-0.0678352	0.145771	-0.465353	0.641678	0.99982
ENSSSCG00000030003:NA	6426.16	-0.00271778	0.028909	-0.0940115	0.9251	0.99982
ENSSSCG00000054331:NA	58.3736	-0.125109	0.24153	-0.517984	0.604469	0.99982
ENSSSCG00000055023:NA	16.729	-0.0490444	0.434091	-0.112982	0.910045	0.99982
ENSSSCG00000005095:PRKCH	1058.89	-0.0661886	0.0602084	-1.09933	0.271626	0.99982
ENSSSCG00000056845:NA	223.556	0.0635175	0.119552	0.531298	0.595212	0.99982
ENSSSCG00000059729:NA	466.093	-0.0301911	0.0857362	-0.35214	0.724733	0.99982
ENSSSCG00000005602:GAPVD1	1709.6	0.041719	0.0474318	0.879556	0.3791	0.99982
ENSSSCG00000049674:NA	19.4666	0.213315	0.410913	0.519123	0.603675	0.99982
ENSSSCG00000060230:NA	8795.73	-0.0656366	0.06153	-1.06674	0.286088	0.99982
ENSSSCG00000052653:NA	18.9887	-0.613479	0.413372	-1.48409	0.137786	0.99982
ENSSSCG00000056778:NA	92.0634	-0.013167	0.1856	-0.0709432	0.943443	0.99982
ENSSSCG00000042837:NA	19.6864	0.374525	0.407939	0.918091	0.358571	0.99982
ENSSSCG00000034771:CCNDBP1	320.739	-0.0161991	0.100793	-0.160717	0.872317	0.99982
ENSSSCG00000004716:TMEM62	116.76	0.0706145	0.170951	0.413069	0.679556	0.99982
ENSSSCG00000060976:NA	123.533	-0.131662	0.158394	-0.831231	0.405843	0.99982
ENSSSCG00000053134:NA	25.2041	-0.0528069	0.365665	-0.144413	0.885174	0.99982
ENSSSCG00000062562:NA	329.589	-0.201914	0.100573	-2.00763	0.0446826	0.99982
ENSSSCG00000053298:NA	30.8373	0.350844	0.320904	1.0933	0.274262	0.99982
ENSSSCG00000055525:NA	28.6975	-0.143632	0.336642	-0.426662	0.669626	0.99982
ENSSSCG00000004814:NA	901.959	-0.0243664	0.0619144	-0.39355	0.693913	0.99982
ENSSSCG00000004717:UBR1	690.548	0.074704	0.0718501	1.03972	0.29847	0.99982
ENSSSCG00000004718:TTBK2	167.77	0.125986	0.14831	0.849476	0.395616	0.99982
ENSSSCG00000005678:NTMT1	693.866	-0.0708692	0.0736689	-0.961996	0.336052	0.99982
ENSSSCG00000004719:CDAN1	469.796	0.00515069	0.0852353	0.060429	0.951814	0.99982
ENSSSCG00000022039:NA	25.2342	-0.337911	0.356583	-0.947637	0.343314	0.99982
ENSSSCG00000005679:ASB6	208.629	0.00613678	0.127478	0.04814	0.961605	0.99982
ENSSSCG00000030426:C9orf78	560.832	0.00395349	0.0776157	0.0509367	0.959376	0.99982
ENSSSCG00000035719:HAUS2	744.854	0.0137316	0.0728092	0.188597	0.850408	0.99982
ENSSSCG00000029169:MAPKAP1	981.807	0.0364542	0.0623122	0.585026	0.55853	0.99982
ENSSSCG00000004726:LRRC57	641.8	-0.0131334	0.0771506	-0.170231	0.864829	0.99982
ENSSSCG00000038735:SNAP23	1559.52	-0.0254241	0.0482996	-0.526384	0.598622	0.99982
ENSSSCG00000005604:PBX3	584.184	0.00703342	0.0796912	0.0882584	0.929671	0.99982
ENSSSCG00000036926:MVB12B	273.275	-0.0259788	0.110046	-0.236073	0.813376	0.99982
ENSSSCG00000032752:ZBTB43	355.426	0.0701494	0.0999906	0.70156	0.482954	0.99982
ENSSSCG00000031426:ZBTB34	797.659	-0.129791	0.0685495	-1.89339	0.0583056	0.99982
ENSSSCG00000004725:ZNF106	1884.18	0.00396294	0.0464654	0.0852879	0.932032	0.99982
ENSSSCG00000005608:ANGPTL2	139.791	-0.0641778	0.154809	-0.414562	0.678463	0.99982
ENSSSCG00000005702:FUBP3	1604.97	-0.0637113	0.0495608	-1.28552	0.198611	0.99982
ENSSSCG00000004729:GANC	29.0465	-0.273484	0.328253	-0.83315	0.40476	0.99982
ENSSSCG00000004730:TMEM87A	662.821	0.0977794	0.073981	1.32168	0.186274	0.99982
ENSSSCG00000004731:VPS39	750.344	0.0272555	0.0706837	0.385597	0.699795	0.99982
ENSSSCG00000004746:ITPKA	23.1761	0.110172	0.367219	0.300019	0.764163	0.99982
ENSSSCG00000039188:AK8	18.7061	-0.0730616	0.416147	-0.175567	0.860634	0.99982
ENSSSCG00000022250:SPACA9	16.905	0.484291	0.428792	1.12943	0.258716	0.99982
ENSSSCG00000004747:RTF1	1412.53	-0.0219284	0.0524995	-0.417688	0.676175	0.99982
ENSSSCG00000046003:TSC1	593.26	-0.100328	0.0764781	-1.31185	0.189569	0.99982
ENSSSCG00000032141:DUT	1161.54	0.0215332	0.0555009	0.38798	0.698031	0.99982
ENSSSCG00000005704:EXOSC2	887.004	-0.0554187	0.0640235	-0.865598	0.386711	0.99982
ENSSSCG00000004772:BAHD1	574.537	-0.00357641	0.079187	-0.0451641	0.963976	0.99982
ENSSSCG00000004748:NDUFAF1	840.081	0.0203617	0.0651529	0.312522	0.754644	0.99982
ENSSSCG00000035544:NUSAP1	2314.83	-0.0400204	0.0435562	-0.918822	0.358189	0.99982
ENSSSCG00000005706:ABL1	1189.98	0.012148	0.0572953	0.212024	0.832088	0.99982
ENSSSCG00000004750:OIP5	809.251	0.00615711	0.0762809	0.0807163	0.935668	0.99982
ENSSSCG00000032110:NA	352.889	-0.00175004	0.0965752	-0.018121	0.985542	0.99982
ENSSSCG00000004751:CHP1	2203.31	-0.074842	0.0423294	-1.76808	0.0770467	0.99982
ENSSSCG00000004752:EXD1	22.62	-0.0767029	0.373229	-0.205511	0.837173	0.99982
ENSSSCG00000004753:INO80	1017.74	0.0624623	0.0622061	1.00412	0.315322	0.99982
ENSSSCG00000004755:DLL4	44.9818	0.0810307	0.273117	0.296689	0.766704	0.99982
ENSSSCG00000004757:VPS18	687.338	0.109417	0.0735944	1.48676	0.137078	0.99982
ENSSSCG00000005612:NA	1966.16	0.169893	0.0998315	1.7018	0.0887933	0.99982
ENSSSCG00000005738:RALGDS	101.283	0.274973	0.182814	1.50411	0.132552	0.99982
ENSSSCG00000004761:ZFYVE19	67.7418	0.138643	0.230444	0.601637	0.547416	0.99982
ENSSSCG00000004762:DNAJC17	41.0273	-0.0923924	0.286236	-0.322785	0.746858	0.99982
ENSSSCG00000005711:NUP214	1095.95	-0.00314745	0.0602878	-0.0522071	0.958364	0.99982
ENSSSCG00000061289:NA	160.18	0.235439	0.143678	1.63866	0.101284	0.99982
ENSSSCG00000004765:RMDN3	107.419	0.0964574	0.173165	0.557027	0.577509	0.99982
ENSSSCG00000004766:RAD51	437.317	0.0594027	0.0891676	0.666192	0.505288	0.99982
ENSSSCG00000042522:NA	1717.6	-0.0548432	0.0493501	-1.11131	0.266436	0.99982
ENSSSCG00000036700:RPUSD2	475.693	-0.0300245	0.0947673	-0.316823	0.751378	0.99982
ENSSSCG00000038033:CCDC32	254.498	0.0233584	0.126941	0.184011	0.854005	0.99982
ENSSSCG00000004771:CHST14	74.309	-0.0789861	0.212516	-0.371672	0.710137	0.99982
ENSSSCG00000004666:SQOR	455.686	0.0221617	0.087969	0.251926	0.801098	0.99982
ENSSSCG00000037384:BLOC1S6	2327.78	0.0378844	0.0413484	0.916225	0.359549	0.99982
ENSSSCG00000004668:SLC30A4	509.855	0.0310503	0.0812841	0.381998	0.702463	0.99982
ENSSSCG00000031532:GBGT1	270.413	-0.0757884	0.115887	-0.653987	0.51312	0.99982
ENSSSCG00000004670:C15orf48	56.1363	0.102157	0.23936	0.426791	0.669531	0.99982
ENSSSCG00000004671:SPATA5L1	381.078	-0.0348309	0.0929096	-0.37489	0.707742	0.99982
ENSSSCG00000005713:PLPP7	17.0861	-0.565731	0.437452	-1.29324	0.195927	0.99982
ENSSSCG00000004674:SHF	214.186	0.0123142	0.121629	0.101244	0.919357	0.99982
ENSSSCG00000005715:PRRC2B	3834.35	0.00789485	0.0346122	0.228095	0.819573	0.99982
ENSSSCG00000004675:DUOX1	37.4191	0.0565687	0.288644	0.195981	0.844625	0.99982
ENSSSCG00000005716:POMT1	286.81	0.0212672	0.117587	0.180863	0.856475	0.99982
ENSSSCG00000004679:SORD	2007.91	-0.0339196	0.0440593	-0.769862	0.441382	0.99982
ENSSSCG00000004680:TERB2	32.2479	-0.0282067	0.315821	-0.0893121	0.928834	0.99982
ENSSSCG00000005717:UCK1	99.5502	0.166841	0.189268	0.88151	0.378042	0.99982
ENSSSCG00000024912:WDR5	373.853	0.00678986	0.0993927	0.0683135	0.945536	0.99982
ENSSSCG00000038220:RXRA	448.262	-0.0229161	0.0904144	-0.253456	0.799916	0.99982
ENSSSCG00000005751:COL5A1	824.841	-0.0426416	0.0663306	-0.642864	0.520312	0.99982
ENSSSCG00000004684:SPG11	825.426	0.00599027	0.0638667	0.0937934	0.925273	0.99982
ENSSSCG00000005663:KYAT1	21.7584	-0.109001	0.408278	-0.266978	0.789486	0.99982
ENSSSCG00000005664:LRRC8A	619.544	-0.0243362	0.0734868	-0.331164	0.740521	0.99982
ENSSSCG00000005667:NUP188	1974.39	0.0369524	0.0441892	0.836231	0.403025	0.99982
ENSSSCG00000005668:SH3GLB2	362.358	-0.0499299	0.0985044	-0.50688	0.612239	0.99982
ENSSSCG00000004691:EIF3J	3240.6	0.0162154	0.0392523	0.413107	0.679528	0.99982
ENSSSCG00000035827:CTDSPL2	1726.46	0.0343865	0.0475924	0.72252	0.469975	0.99982
ENSSSCG00000023996:GOLM2	844.639	0.0449815	0.065759	0.684035	0.493953	0.99982
ENSSSCG00000005669:MIGA2	118.963	-0.21993	0.162921	-1.34992	0.177043	0.99982
ENSSSCG00000004694:FRMD5	52.4066	0.152838	0.24779	0.616804	0.537364	0.99982
ENSSSCG00000031669:DOLPP1	214.659	-0.0246963	0.124209	-0.198829	0.842396	0.99982
ENSSSCG00000005671:CRAT	1200.81	0.0014723	0.063308	0.0232562	0.981446	0.99982
ENSSSCG00000004695:WDR76	563.342	0.0394971	0.0777986	0.507684	0.611675	0.99982
ENSSSCG00000040383:MFAP1	881.497	0.089682	0.0640733	1.39968	0.16161	0.99982
ENSSSCG00000054394:HYPK	1118.27	-0.0268921	0.0568465	-0.473065	0.636167	0.99982
ENSSSCG00000004698:SERINC4	45.3353	-0.0257372	0.276606	-0.0930467	0.925866	0.99982
ENSSSCG00000024263:NA	573.852	-0.11129	0.081098	-1.37229	0.169972	0.99982
ENSSSCG00000004701:CATSPER2	447.719	0.0753766	0.085094	0.885804	0.375723	0.99982
ENSSSCG00000005672:PTPA	1374.14	0.022255	0.0529155	0.420576	0.674064	0.99982
ENSSSCG00000004703:NA	23.4209	0.403122	0.394739	1.02124	0.307143	0.99982
ENSSSCG00000004704:PPIP5K1	358.726	-0.131737	0.094906	-1.38808	0.165112	0.99982
ENSSSCG00000004705:MAP1A	37.4589	0.223783	0.298468	0.749771	0.453393	0.99982
ENSSSCG00000023173:REXO4	422.037	0.04683	0.0917061	0.510653	0.609594	0.99982
ENSSSCG00000031949:TP53BP1	1005.3	-0.0181968	0.0602045	-0.30225	0.762462	0.99982
ENSSSCG00000040709:CACFD1	79.8001	0.118986	0.198841	0.5984	0.549573	0.99982
ENSSSCG00000024166:SLC2A6	18.7669	0.049825	0.406616	0.122536	0.902475	0.99982
ENSSSCG00000032106:SURF6	603.113	-0.0463561	0.0761404	-0.608825	0.542641	0.99982
ENSSSCG00000031941:MED22	489.554	-0.008081	0.0828649	-0.0975202	0.922313	0.99982
ENSSSCG00000035904:RPL7A	319.543	0.107345	0.100134	1.07201	0.283716	0.99982
ENSSSCG00000035727:SURF1	622.198	0.0417919	0.0756533	0.552414	0.580665	0.99982
ENSSSCG00000004710:ADAL	506.873	-0.0551333	0.0811935	-0.679036	0.497115	0.99982
ENSSSCG00000038459:SURF2	622.554	0.0910707	0.0737197	1.23536	0.216695	0.99982
ENSSSCG00000040710:SURF4	2057.21	0.0293758	0.0456002	0.644204	0.519443	0.99982
ENSSSCG00000004709:ZSCAN29	614.347	0.0305056	0.0742046	0.411101	0.680998	0.99982
ENSSSCG00000048742:NA	34.4156	-0.404152	0.314064	-1.28685	0.198148	0.99982
ENSSSCG00000059961:NA	73.7544	-0.0668878	0.212893	-0.314184	0.753381	0.99982
ENSSSCG00000058083:NA	391.02	0.02214	0.094556	0.234147	0.814871	0.99982
ENSSSCG00000056841:NA	109.848	-0.0188515	0.182025	-0.103565	0.917514	0.99982
ENSSSCG00000031465:PRRT1B	274.434	-0.21009	0.112219	-1.87215	0.0611863	0.99982
ENSSSCG00000005609:GARNL3	100.973	0.103267	0.192227	0.537216	0.591119	0.99982
ENSSSCG00000005610:SLC2A8	55.6138	0.198523	0.237055	0.837456	0.402336	0.99982
ENSSSCG00000005611:ZNF79	679.616	-0.00525791	0.0701822	-0.074918	0.94028	0.99982
ENSSSCG00000004774:IVD	200.909	-0.026725	0.130688	-0.204494	0.837967	0.99982
ENSSSCG00000005613:LRSAM1	39.1603	0.287598	0.28449	1.01092	0.312053	0.99982
ENSSSCG00000004708:TUBGCP4	390.315	-0.0471023	0.0939444	-0.501385	0.6161	0.99982
ENSSSCG00000005614:NIBAN2	2633.61	-0.0155646	0.0411624	-0.378126	0.705337	0.99982
ENSSSCG00000005617:STXBP1	74.5264	0.0821768	0.211021	0.389426	0.696961	0.99982
ENSSSCG00000005618:CFAP157	17.6125	0.479946	0.42586	1.127	0.259741	0.99982
ENSSSCG00000005619:TOR2A	26.5305	0.188488	0.390368	0.482846	0.629205	0.99982
ENSSSCG00000005621:CDK9	979.644	0.00736185	0.0618866	0.118957	0.905309	0.99982
ENSSSCG00000005626:FPGS	18.7942	-0.483854	0.411711	-1.17523	0.239904	0.99982
ENSSSCG00000005625:ENG	45.3081	-0.422715	0.264283	-1.59948	0.109714	0.99982
ENSSSCG00000005627:AK1	66.9887	-0.163689	0.21864	-0.748668	0.454057	0.99982
ENSSSCG00000005623:NA	558.398	-0.0767747	0.0779395	-0.985055	0.324597	0.99982
ENSSSCG00000005628:ST6GALNAC4	220.711	-0.175717	0.123296	-1.42517	0.154107	0.99982
ENSSSCG00000032481:DPM2	134.566	-0.0431029	0.155566	-0.277071	0.781726	0.99982
ENSSSCG00000005631:FAM102A	217.066	-0.17052	0.123403	-1.38181	0.167029	0.99982
ENSSSCG00000005636:SLC25A25	297.861	0.0597727	0.104355	0.572782	0.566792	0.99982
ENSSSCG00000022655:PTGES2	419.595	-0.0381686	0.0968644	-0.394042	0.69355	0.99982
ENSSSCG00000022295:NA	174.693	-0.109729	0.138933	-0.789795	0.429648	0.99982
ENSSSCG00000005640:CIZ1	373.144	-0.00169792	0.0960942	-0.0176693	0.985903	0.99982
ENSSSCG00000005641:DNM1	14.7444	0.182052	0.488781	0.372462	0.709549	0.99982
ENSSSCG00000005643:NA	477.115	0.0403367	0.0859762	0.469162	0.638954	0.99982
ENSSSCG00000032748:SWI5	208.528	-0.0611691	0.125103	-0.488949	0.624878	0.99982
ENSSSCG00000005645:TRUB2	316.51	-0.0977996	0.104423	-0.936574	0.348978	0.99982
ENSSSCG00000005646:COQ4	424.209	0.000775412	0.0903491	0.00858239	0.993152	0.99982
ENSSSCG00000005648:SLC27A4	174.154	0.00465378	0.140683	0.03308	0.973611	0.99982
ENSSSCG00000005649:NA	936.132	0.0260761	0.0656323	0.397306	0.691142	0.99982
ENSSSCG00000005650:CERCAM	101.283	-0.0786438	0.18107	-0.434327	0.664051	0.99982
ENSSSCG00000005651:ODF2	1932.91	-0.0507314	0.0446197	-1.13697	0.255549	0.99982
ENSSSCG00000005652:GLE1	560.367	-0.103972	0.077967	-1.33354	0.182356	0.99982
ENSSSCG00000005654:SPTAN1	4198.85	0.0183199	0.0344715	0.53145	0.595107	0.99982
ENSSSCG00000005655:DYNC2I2	97.166	0.0644901	0.182693	0.352998	0.72409	0.99982
ENSSSCG00000005656:NA	9826.58	0.0094304	0.0330313	0.285499	0.775262	0.99982
ENSSSCG00000005657:PKN3	52.7873	-0.189055	0.248099	-0.762015	0.446051	0.99982
ENSSSCG00000063201:ZDHHC12	92.4528	-0.200147	0.185996	-1.07608	0.281893	0.99982
ENSSSCG00000005660:TBC1D13	599.416	0.0447394	0.0775636	0.576809	0.564068	0.99982
ENSSSCG00000005662:SPOUT1	549.387	-0.0042856	0.0800584	-0.0535309	0.957309	0.99982
ENSSSCG00000024341:USP20	49.2395	-0.212522	0.255805	-0.830797	0.406089	0.99982
ENSSSCG00000005689:FNBP1	354.896	0.0673513	0.102004	0.660281	0.509074	0.99982
ENSSSCG00000038868:GPR107	1038.36	-0.0200789	0.05831	-0.344348	0.730585	0.99982
ENSSSCG00000039311:NCS1	438.643	-0.0206197	0.0869516	-0.23714	0.812549	0.99982
ENSSSCG00000055491:BRD3OS	36.8933	0.153334	0.321209	0.477364	0.633103	0.99982
ENSSSCG00000005666:DOLK	219.401	-0.0656098	0.125473	-0.522899	0.601044	0.99982
ENSSSCG00000005673:IER5L	69.8062	0.139839	0.217906	0.641741	0.521042	0.99982
ENSSSCG00000052501:NA	4070.91	0.0132564	0.033861	0.391495	0.695431	0.99982
ENSSSCG00000056456:NA	26.4906	0.114209	0.348361	0.327846	0.743028	0.99982
ENSSSCG00000054966:NA	15.6962	0.230837	0.453232	0.509313	0.610533	0.99982
ENSSSCG00000046947:NA	43.306	0.0204635	0.272867	0.0749942	0.940219	0.99982
ENSSSCG00000055469:NA	25.6203	-0.127919	0.356017	-0.359306	0.719366	0.99982
ENSSSCG00000054168:NA	23.3291	0.271593	0.373643	0.726879	0.4673	0.99982
ENSSSCG00000047673:NA	15.3897	0.171841	0.459164	0.374247	0.70822	0.99982
ENSSSCG00000019358:NA	56.0759	0.371276	0.247458	1.50036	0.133521	0.99982
ENSSSCG00000057762:SNORD24	44.5167	0.0657167	0.282075	0.232976	0.81578	0.99982
ENSSSCG00000037405:SNORD36	17.0437	-0.393251	0.437901	-0.898036	0.369167	0.99982
ENSSSCG00000005659:ZER1	106.775	0.123932	0.181904	0.681305	0.495678	0.99982
ENSSSCG00000024623:USP25	1188.11	0.0771626	0.0576683	1.33804	0.180883	0.99982
ENSSSCG00000032702:CXADR	2116.98	-0.0683476	0.0440825	-1.55045	0.121035	0.99982
ENSSSCG00000021535:NA	8903.24	0.00485217	0.0318273	0.152453	0.87883	0.99982
ENSSSCG00000012014:BTG3	1005.62	-0.0697758	0.0595929	-1.17088	0.241649	0.99982
ENSSSCG00000012000:GBE1	775.711	-0.025657	0.0677905	-0.378475	0.705078	0.99982
ENSSSCG00000012001:ROBO1	6088.69	-0.031043	0.0292018	-1.06305	0.287759	0.99982
ENSSSCG00000037517:RBM11	24.8768	-0.0698503	0.351667	-0.198626	0.842555	0.99982
ENSSSCG00000012006:NA	2153.21	-0.0128508	0.043506	-0.29538	0.767703	0.99982
ENSSSCG00000012007:HSPA13	1720.89	0.036872	0.0491887	0.749603	0.453494	0.99982
ENSSSCG00000021038:NRIP1	1305.92	0.0213956	0.0535581	0.399484	0.689536	0.99982
ENSSSCG00000033025:C21orf91	1025.83	0.0191634	0.0588236	0.325778	0.744592	0.99982
ENSSSCG00000033742:NA	4084.73	-0.004741	0.0344301	-0.137699	0.890478	0.99982
ENSSSCG00000011491:THOC7	1058.16	0.0549719	0.0575054	0.955944	0.339101	0.99982
ENSSSCG00000011493:ATXN7	691.446	0.0822188	0.0697561	1.17866	0.238533	0.99982
ENSSSCG00000011494:PSMD6	2004.42	0.0162744	0.0437099	0.372327	0.709649	0.99982
ENSSSCG00000011495:PRICKLE2	1633.8	0.0100138	0.0526004	0.190375	0.849015	0.99982
ENSSSCG00000011489:NA	711.988	-0.0347861	0.0697205	-0.498936	0.617824	0.99982
ENSSSCG00000054111:NA	59.7449	-0.0653846	0.235136	-0.278072	0.780957	0.99982
ENSSSCG00000011485:PTPRG	1794.46	0.0123397	0.0462187	0.266985	0.789481	0.99982
ENSSSCG00000011486:C3orf14	93.2816	-0.0335789	0.192004	-0.174887	0.861169	0.99982
ENSSSCG00000011497:MAGI1	296.069	0.155696	0.104996	1.48288	0.138106	0.99982
ENSSSCG00000011498:SLC25A26	127.674	0.240409	0.162287	1.48138	0.138505	0.99982
ENSSSCG00000011499:LRIG1	36.2155	-0.101738	0.301797	-0.337108	0.736035	0.99982
ENSSSCG00000011500:KBTBD8	323.738	0.0947922	0.103646	0.91458	0.360412	0.99982
ENSSSCG00000011501:SUCLG2	2845.86	-0.0570217	0.041329	-1.3797	0.167679	0.99982
ENSSSCG00000011504:EOGT	344.622	0.0988187	0.0966507	1.02243	0.306577	0.99982
ENSSSCG00000011510:TMF1	1059.27	-0.0120981	0.0590193	-0.204985	0.837584	0.99982
ENSSSCG00000011506:UBA3	862.814	0.00631033	0.0626698	0.100692	0.919795	0.99982
ENSSSCG00000033154:ARL6IP5	1302.58	0.00981669	0.0554313	0.177097	0.859433	0.99982
ENSSSCG00000052080:NA	65.6582	0.183937	0.248197	0.741093	0.458637	0.99982
ENSSSCG00000011538:LMCD1	117.438	0.12492	0.16615	0.75185	0.452141	0.99982
ENSSSCG00000021585:OXTR	23.1651	0.453918	0.374003	1.21368	0.224872	0.99982
ENSSSCG00000039010:WNT7A	118.565	0.0985441	0.163662	0.602118	0.547095	0.99982
ENSSSCG00000011535:ARL8B	2435.43	0.0151152	0.0415253	0.364001	0.715858	0.99982
ENSSSCG00000028031:HDAC11	90.7169	0.0301586	0.192938	0.156312	0.875787	0.99982
ENSSSCG00000011610:NUP210	1358.5	-0.0588017	0.0518685	-1.13367	0.256934	0.99982
ENSSSCG00000026158:RAD18	605.069	0.0191348	0.0739189	0.258862	0.795742	0.99982
ENSSSCG00000011542:THUMPD3	1240.37	-0.00564443	0.0582525	-0.096896	0.922809	0.99982
ENSSSCG00000011540:SETD5	2078.43	-0.0124062	0.0453499	-0.273566	0.784418	0.99982
ENSSSCG00000011543:LHFPL4	364.223	-0.0370981	0.100429	-0.369398	0.711831	0.99982
ENSSSCG00000011546:MTMR14	360.997	0.0255215	0.101046	0.252573	0.800598	0.99982
ENSSSCG00000054876:CPNE9	103.348	0.0493316	0.17643	0.279609	0.779777	0.99982
ENSSSCG00000011548:BRPF1	680.406	-0.00454209	0.074558	-0.0609202	0.951423	0.99982
ENSSSCG00000011549:NA	100.262	0.144514	0.18239	0.792334	0.428166	0.99982
ENSSSCG00000011550:CAMK1	211.059	-0.0275182	0.124222	-0.221524	0.824684	0.99982
ENSSSCG00000011552:TTLL3	2519.56	-0.104393	0.0475193	-2.19686	0.0280304	0.99982
ENSSSCG00000011551:TADA3	417.064	0.00199643	0.0919926	0.0217021	0.982686	0.99982
ENSSSCG00000011555:RPUSD3	308.887	-0.00877649	0.104354	-0.0841028	0.932975	0.99982
ENSSSCG00000011557:CIDEC	31.9871	0.107548	0.317387	0.338855	0.734719	0.99982
ENSSSCG00000032623:NA	45.2921	0.0776905	0.275886	0.281604	0.778247	0.99982
ENSSSCG00000011559:NA	50.4755	-0.0319233	0.26145	-0.122101	0.902819	0.99982
ENSSSCG00000011560:CRELD1	112.314	0.0881725	0.167008	0.527953	0.597532	0.99982
ENSSSCG00000011561:PRRT3	40.7576	0.106507	0.278314	0.382686	0.701953	0.99982
ENSSSCG00000011562:EMC3	1052.41	0.0525254	0.0589411	0.89115	0.372849	0.99982
ENSSSCG00000011563:FANCD2	1156.97	0.0170231	0.0556458	0.305919	0.759666	0.99982
ENSSSCG00000011565:BRK1	1192.79	-0.0983346	0.0569435	-1.72688	0.084189	0.99982
ENSSSCG00000011567:NA	506.027	-0.0189136	0.0827524	-0.228556	0.819214	0.99982
ENSSSCG00000011570:IRAK2	61.0397	0.312879	0.229058	1.36594	0.171958	0.99982
ENSSSCG00000011569:TATDN2	1091.62	0.0326491	0.0584249	0.558821	0.576284	0.99982
ENSSSCG00000011572:SEC13	2319.17	0.0209127	0.0426004	0.490903	0.623495	0.99982
ENSSSCG00000023084:ATP2B2	82.7827	-0.010957	0.195364	-0.0560851	0.955274	0.99982
ENSSSCG00000011600:SLC6A6	884.292	-0.00577049	0.0647634	-0.0891011	0.929002	0.99982
ENSSSCG00000011601:LSM3	448.487	0.02133	0.0855191	0.249418	0.803038	0.99982
ENSSSCG00000011602:XPC	225.05	-0.0751185	0.118888	-0.631844	0.527489	0.99982
ENSSSCG00000011603:TMEM43	1117.63	-0.0793759	0.0565214	-1.40435	0.160214	0.99982
ENSSSCG00000011604:CHCHD4	983.066	-0.0389328	0.060013	-0.648739	0.516507	0.99982
ENSSSCG00000011576:HRH1	72.0667	-0.00954517	0.208903	-0.0456919	0.963556	0.99982
ENSSSCG00000025515:NA	3696.69	0.00495916	0.0366259	0.1354	0.892295	0.99982
ENSSSCG00000011575:ATG7	379.946	0.0992454	0.0931678	1.06523	0.28677	0.99982
ENSSSCG00000030581:VGLL4	855.54	-0.00735135	0.0651337	-0.112866	0.910137	0.99982
ENSSSCG00000011578:TAMM41	476.345	0.0375936	0.0852974	0.440735	0.659405	0.99982
ENSSSCG00000023225:SYN2	34.3141	0.0511713	0.319367	0.160227	0.872702	0.99982
ENSSSCG00000033000:TIMP4	525.465	-0.0963286	0.083451	-1.15431	0.248372	0.99982
ENSSSCG00000011579:PPARG	1792.71	0.0228039	0.04622	0.493376	0.621747	0.99982
ENSSSCG00000011580:TSEN2	395.398	-0.0375601	0.0919142	-0.408643	0.682802	0.99982
ENSSSCG00000011581:MKRN2OS	200.568	-0.228809	0.132081	-1.73233	0.083214	0.99982
ENSSSCG00000029877:MKRN2	644.699	-0.00615333	0.072095	-0.0853503	0.931983	0.99982
ENSSSCG00000024453:RAF1	1449.76	-0.00312196	0.0512427	-0.060925	0.951419	0.99982
ENSSSCG00000033303:MBD4	477.175	0.0115945	0.0859644	0.134875	0.89271	0.99982
ENSSSCG00000011589:IFT122	266.721	-0.0197283	0.10926	-0.180562	0.856712	0.99982
ENSSSCG00000011592:PLXND1	412.937	-0.0776071	0.0907528	-0.855148	0.392469	0.99982
ENSSSCG00000011593:TMCC1	490.221	-0.0527792	0.0827118	-0.63811	0.523402	0.99982
ENSSSCG00000036643:RBSN	1074.26	-0.0216589	0.0574372	-0.377089	0.706108	0.99982
ENSSSCG00000034318:MRPS25	1061.96	-0.0656939	0.0590179	-1.11312	0.265658	0.99982
ENSSSCG00000011594:NR2C2	410.086	0.0998569	0.0913657	1.09294	0.274422	0.99982
ENSSSCG00000040702:CCDC174	373.383	0.114996	0.0951955	1.208	0.227048	0.99982
ENSSSCG00000011599:GRIP2	743.306	-0.0492712	0.067032	-0.735041	0.462315	0.99982
ENSSSCG00000027812:IQSEC1	364.684	-0.0894351	0.0964662	-0.927113	0.353868	0.99982
ENSSSCG00000023354:ACAD9	598.576	0.00737342	0.0746091	0.0988273	0.921275	0.99982
ENSSSCG00000037498:NA	452.763	0.18189	0.0879161	2.0689	0.0385551	0.99982
ENSSSCG00000034482:NA	75.6762	0.297377	0.229087	1.2981	0.194254	0.99982
ENSSSCG00000057327:NA	280.248	-0.0424192	0.107288	-0.395378	0.692564	0.99982
ENSSSCG00000058457:NA	55.415	0.298479	0.245286	1.21686	0.223657	0.99982
ENSSSCG00000061213:NA	43.2904	0.323578	0.278634	1.1613	0.245519	0.99982
ENSSSCG00000050913:NA	66.6213	-0.0382782	0.23159	-0.165285	0.86872	0.99982
ENSSSCG00000033350:NA	178.684	0.0199639	0.140582	0.142009	0.887073	0.99982
ENSSSCG00000030032:NA	75.8031	0.122692	0.203589	0.602645	0.546745	0.99982
ENSSSCG00000011746:SKIL	3101.36	0.00691342	0.037506	0.184328	0.853756	0.99982
ENSSSCG00000040946:EIF5A2	1182.89	-0.0174328	0.0556685	-0.313154	0.754164	0.99982
ENSSSCG00000036114:NA	200.376	0.132903	0.129041	1.02993	0.303043	0.99982
ENSSSCG00000011739:PDCD10	1532.7	0.0413318	0.0510156	0.81018	0.417837	0.99982
ENSSSCG00000011740:SERPINI1	183.518	-0.088032	0.138109	-0.63741	0.523858	0.99982
ENSSSCG00000011741:GOLIM4	1721.69	-0.0101325	0.0476071	-0.212836	0.831455	0.99982
ENSSSCG00000011743:MECOM	273.878	0.0053757	0.11521	0.04666	0.962784	0.99982
ENSSSCG00000026829:MYNN	668.131	0.0439756	0.0722082	0.609011	0.542517	0.99982
ENSSSCG00000054796:LRRC31	30.9297	-0.0292168	0.316608	-0.0922808	0.926475	0.99982
ENSSSCG00000035883:GPR160	883.087	0.0276249	0.0620308	0.445341	0.656073	0.99982
ENSSSCG00000030467:PHC3	796.022	0.0261488	0.0699491	0.373826	0.708534	0.99982
ENSSSCG00000011745:PRKCI	3084.33	-0.0102308	0.0371008	-0.275757	0.782735	0.99982
ENSSSCG00000020927:SLC2A2	421.552	-0.0559038	0.0908335	-0.615453	0.538255	0.99982
ENSSSCG00000028905:TNIK	1212.68	-0.0253931	0.0542568	-0.468017	0.639772	0.99982
ENSSSCG00000011750:PLD1	343.945	-0.0463353	0.0999193	-0.463727	0.642843	0.99982
ENSSSCG00000011752:FNDC3B	1829.89	0.0729943	0.0479662	1.52179	0.128063	0.99982
ENSSSCG00000011755:NCEH1	657.589	-0.034854	0.0715776	-0.48694	0.626301	0.99982
ENSSSCG00000026579:LEKR1	17.1228	-0.076299	0.43056	-0.177209	0.859344	0.99982
ENSSSCG00000035746:ECT2	3474.07	0.0231607	0.0364732	0.635007	0.525424	0.99982
ENSSSCG00000029352:CCNL1	1315.69	-0.0486764	0.0521531	-0.933337	0.350646	0.99982
ENSSSCG00000024916:DHX36	1856.83	-0.0100888	0.0456443	-0.221031	0.825068	0.99982
ENSSSCG00000037656:NA	99.8599	-0.180118	0.188877	-0.953627	0.340273	0.99982
ENSSSCG00000011666:CLSTN2	20.7884	-0.0722439	0.387423	-0.186473	0.852074	0.99982
ENSSSCG00000027467:DZIP1L	402.537	0.12897	0.09004	1.43236	0.15204	0.99982
ENSSSCG00000031098:DBR1	555.275	-0.0105154	0.0788733	-0.133321	0.89394	0.99982
ENSSSCG00000036610:ARMC8	591.902	0.0741605	0.0747075	0.992679	0.320867	0.99982
ENSSSCG00000025316:SLC33A1	1460.57	0.0572556	0.0516366	1.10882	0.267509	0.99982
ENSSSCG00000028855:GMPS	2079.03	0.0128297	0.0462008	0.277695	0.781247	0.99982
ENSSSCG00000025810:KCNAB1	122.82	-0.101635	0.160301	-0.634028	0.526062	0.99982
ENSSSCG00000030567:SSR3	1709.51	0.0505269	0.0462649	1.09212	0.274779	0.99982
ENSSSCG00000011997:CHMP2B	900.366	-0.0580703	0.0668604	-0.868531	0.385104	0.99982
ENSSSCG00000011733:IFT80	552.903	-0.0342088	0.0783119	-0.436828	0.662236	0.99982
ENSSSCG00000032398:VGLL3	100.047	0.0150257	0.182661	0.0822598	0.93444	0.99982
ENSSSCG00000034645:C3orf38	1705.3	0.10836	0.0516907	2.09633	0.0360533	0.99982
ENSSSCG00000036885:ZNF654	911.497	-0.0123778	0.0626463	-0.197582	0.843372	0.99982
ENSSSCG00000011731:SMC4	8525.97	-0.0156867	0.0288865	-0.543045	0.587099	0.99982
ENSSSCG00000032182:CGGBP1	3047.9	0.00598849	0.0386209	0.155058	0.876775	0.99982
ENSSSCG00000029127:NA	1134.76	-0.0146696	0.0570021	-0.257351	0.796908	0.99982
ENSSSCG00000027432:NSUN3	408.115	0.092605	0.0901353	1.0274	0.304232	0.99982
ENSSSCG00000027571:ARL13B	375.124	-0.0450489	0.0939556	-0.47947	0.631604	0.99982
ENSSSCG00000011732:TRIM59	1417.98	-0.0270661	0.0507609	-0.533207	0.59389	0.99982
ENSSSCG00000031077:KPNA4	2896.95	-0.0240249	0.0455381	-0.527577	0.597793	0.99982
ENSSSCG00000023434:PPM1L	1355.93	-0.0262883	0.0557675	-0.471392	0.637361	0.99982
ENSSSCG00000025463:PROS1	275.965	-0.0849215	0.11242	-0.755398	0.45001	0.99982
ENSSSCG00000021774:B3GALNT1	916.838	0.0102394	0.0618812	0.165469	0.868575	0.99982
ENSSSCG00000022952:NMD3	2324.5	0.000663465	0.0436147	0.015212	0.987863	0.99982
ENSSSCG00000029080:SPTSSB	14.8459	-0.558407	0.482241	-1.15794	0.246888	0.99982
ENSSSCG00000011720:MBNL1	5547.84	-0.0185091	0.0316233	-0.585299	0.558347	0.99982
ENSSSCG00000011624:MCM2	2005.53	-0.0166328	0.0451767	-0.368172	0.712745	0.99982
ENSSSCG00000058656:P2RY1	297.061	-0.175322	0.105351	-1.66417	0.0960792	0.99982
ENSSSCG00000025238:SHOX2	346.486	0.013262	0.098491	0.134652	0.892887	0.99982
ENSSSCG00000011623:NA	85.2045	-0.0357201	0.206415	-0.17305	0.862612	0.99982
ENSSSCG00000027556:RSRC1	485.424	-0.0422292	0.0840034	-0.502708	0.615169	0.99982
ENSSSCG00000025651:GFM1	1738.92	0.0556023	0.0482919	1.15138	0.249577	0.99982
ENSSSCG00000033185:PPP2R3A	1169.72	-0.0549883	0.0619248	-0.887984	0.374549	0.99982
ENSSSCG00000011650:MSL2	625.973	-0.00977738	0.0752191	-0.129985	0.896578	0.99982
ENSSSCG00000011653:PCCB	378.721	-0.0038041	0.0945802	-0.0402209	0.967917	0.99982
ENSSSCG00000028623:RARRES1	21.5437	0.540315	0.391057	1.38168	0.16707	0.99982
ENSSSCG00000026018:MFSD1	346.797	0.0209665	0.0969619	0.216234	0.828805	0.99982
ENSSSCG00000011729:NA	1181.33	0.00768299	0.0557739	0.137752	0.890436	0.99982
ENSSSCG00000011730:IL12A	28.2675	0.471065	0.333218	1.41369	0.157454	0.99982
ENSSSCG00000059448:NA	238.264	-0.00113581	0.116066	-0.00978596	0.992192	0.99982
ENSSSCG00000063368:NA	664.301	0.0121889	0.0790088	0.154273	0.877395	0.99982
ENSSSCG00000054093:NA	26.04	0.362926	0.34852	1.04133	0.297721	0.99982
ENSSSCG00000060663:NA	95.9604	-0.0535761	0.184683	-0.290098	0.771741	0.99982
ENSSSCG00000045498:NA	23.7155	-0.333615	0.376827	-0.885327	0.37598	0.99982
ENSSSCG00000054636:NA	17.0589	-0.0683182	0.446322	-0.153069	0.878344	0.99982
ENSSSCG00000057488:NA	22.7964	-0.472428	0.396151	-1.19255	0.233047	0.99982
ENSSSCG00000011652:STAG1	1227.1	-0.0526876	0.0537391	-0.980432	0.326873	0.99982
ENSSSCG00000052282:NA	58.1939	-0.178675	0.234654	-0.761441	0.446394	0.99982
ENSSSCG00000053584:NA	19.0422	-0.0117876	0.464692	-0.0253665	0.979763	0.99982
ENSSSCG00000062818:NA	17.5723	-0.172101	0.437927	-0.39299	0.694327	0.99982
ENSSSCG00000042151:NA	22.9217	-0.374331	0.385742	-0.970419	0.331837	0.99982
ENSSSCG00000054668:NA	152.231	-0.0930894	0.145134	-0.641402	0.521261	0.99982
ENSSSCG00000059095:MLF1	173.964	0.0239836	0.135368	0.177173	0.859372	0.99982
ENSSSCG00000025701:NCK1	1395.27	-0.00901442	0.0574269	-0.156972	0.875267	0.99982
ENSSSCG00000060620:IL20RB	19.2407	-0.145294	0.407179	-0.35683	0.721219	0.99982
ENSSSCG00000027443:MRAS	135.569	-0.0339617	0.167194	-0.203127	0.839036	0.99982
ENSSSCG00000027505:ESYT3	72.043	0.0653746	0.213708	0.305906	0.759676	0.99982
ENSSSCG00000026746:NA	184.044	-0.132566	0.136513	-0.971081	0.331508	0.99982
ENSSSCG00000023814:FAIM	169.546	0.0381479	0.1518	0.251304	0.801579	0.99982
ENSSSCG00000021203:PIK3CB	813.981	0.0544603	0.0640466	0.850323	0.395145	0.99982
ENSSSCG00000035771:MRPS22	633.1	0.0178221	0.0729041	0.244459	0.806875	0.99982
ENSSSCG00000011662:COPB2	2495.13	-0.0305927	0.0399449	-0.765872	0.443752	0.99982
ENSSSCG00000024001:PLXNA1	2010.85	0.0154005	0.0439801	0.350169	0.726212	0.99982
ENSSSCG00000031557:CHCHD6	90.6675	-0.0894499	0.188044	-0.475687	0.634298	0.99982
ENSSSCG00000023929:TXNRD3	175.74	0.106831	0.134067	0.796846	0.425541	0.99982
ENSSSCG00000044187:NA	619.737	-0.012079	0.0743238	-0.162518	0.870898	0.99982
ENSSSCG00000028724:N6AMT1	124.924	-0.215482	0.172275	-1.2508	0.211007	0.99982
ENSSSCG00000030528:LTN1	1854.13	-0.0411895	0.0453377	-0.908504	0.363612	0.99982
ENSSSCG00000011664:RBP1	645.625	0.000899297	0.0741424	0.0121293	0.990322	0.99982
ENSSSCG00000031142:NMNAT3	39.4714	-0.232126	0.296218	-0.78363	0.433257	0.99982
ENSSSCG00000011629:ACAD11	114.918	0.10951	0.170145	0.643625	0.519819	0.99982
ENSSSCG00000011631:UBA5	1604.97	-0.0424952	0.048977	-0.867655	0.385583	0.99982
ENSSSCG00000057067:RWDD2B	325.34	0.130379	0.100694	1.2948	0.19539	0.99982
ENSSSCG00000027594:USP16	1266.7	-0.00494169	0.053605	-0.0921872	0.926549	0.99982
ENSSSCG00000011632:NPHP3	289.126	-0.0154717	0.10648	-0.145302	0.884472	0.99982
ENSSSCG00000026761:CCT8	6545.79	0.00137339	0.0286449	0.0479455	0.96176	0.99982
ENSSSCG00000027294:CDV3	6083.56	-0.000116763	0.0318697	-0.00366376	0.997077	0.99982
ENSSSCG00000021966:TOPBP1	5863.86	-0.0216168	0.0299175	-0.722546	0.469959	0.99982
ENSSSCG00000033966:NA	252.099	0.110356	0.116463	0.94757	0.343349	0.99982
ENSSSCG00000060713:NA	142.047	-0.0401664	0.15531	-0.258621	0.795928	0.99982
ENSSSCG00000012021:MRPL39	711.533	-0.0316071	0.0695117	-0.454702	0.649324	0.99982
ENSSSCG00000011639:SRPRB	1061.76	-0.00601813	0.0593462	-0.101407	0.919227	0.99982
ENSSSCG00000038399:ATP5PF	848.973	0.0156377	0.0644667	0.24257	0.808339	0.99982
ENSSSCG00000037655:GABPA	1035.44	-0.0145507	0.0604434	-0.240733	0.809762	0.99982
ENSSSCG00000011642:RYK	1829.38	0.0103336	0.0452506	0.228364	0.819363	0.99982
ENSSSCG00000011643:AMOTL2	1066.97	-0.00487595	0.060003	-0.0812618	0.935234	0.99982
ENSSSCG00000033057:ANAPC13	425.841	-0.0906742	0.0877029	-1.03388	0.301193	0.99982
ENSSSCG00000012029:BACH1	1859.64	-0.026629	0.0464589	-0.573173	0.566527	0.99982
ENSSSCG00000011645:CEP63	324.141	0.0733604	0.108418	0.676641	0.498634	0.99982
ENSSSCG00000049012:NA	199.725	0.03711	0.135133	0.274618	0.783609	0.99982
ENSSSCG00000012026:ADAMTS1	2720.39	-0.0556259	0.0433841	-1.28217	0.199783	0.99982
ENSSSCG00000012022:APP	6514.44	0.0160739	0.0293262	0.548106	0.583619	0.99982
ENSSSCG00000037568:RAB43	545.854	-0.0623894	0.0812376	-0.767987	0.442495	0.99982
ENSSSCG00000038900:ISY1	347.225	0.127219	0.0958808	1.32684	0.184561	0.99982
ENSSSCG00000040879:NA	10762.8	0.0105821	0.0262214	0.403566	0.686532	0.99982
ENSSSCG00000035394:NA	1536.34	0.00573004	0.0543977	0.105336	0.916109	0.99982
ENSSSCG00000011616:COPG1	1961.69	0.0507524	0.0479735	1.05793	0.290089	0.99982
ENSSSCG00000047073:NA	341.678	0.088465	0.100072	0.884016	0.376688	0.99982
ENSSSCG00000046895:NA	33.11	0.316636	0.320592	0.98766	0.323319	0.99982
ENSSSCG00000051499:NA	80.0131	-0.0817257	0.205718	-0.397271	0.691168	0.99982
ENSSSCG00000060376:NA	113.968	-0.0406636	0.173959	-0.233753	0.815176	0.99982
ENSSSCG00000011611:HMCES	352.46	-0.118396	0.0958592	-1.2351	0.216792	0.99982
ENSSSCG00000011615:RAB7A	5454.12	-0.0420174	0.0323178	-1.30013	0.193555	0.99982
ENSSSCG00000012083:RIPK4	546.804	-0.056568	0.0781252	-0.724069	0.469024	0.99982
ENSSSCG00000035037:SIK1	442.344	0.0979183	0.0867006	1.12939	0.258735	0.99982
ENSSSCG00000040779:CBS	97.163	-0.204418	0.186371	-1.09683	0.272715	0.99982
ENSSSCG00000011612:RPN1	5029.89	0.0218106	0.0318785	0.684177	0.493863	0.99982
ENSSSCG00000022246:NA	38.2204	-0.240381	0.287808	-0.835213	0.403598	0.99982
ENSSSCG00000011618:GATA2	17.1151	0.0114782	0.446802	0.0256897	0.979505	0.99982
ENSSSCG00000011619:EEFSEC	126.436	0.247812	0.160543	1.54358	0.12269	0.99982
ENSSSCG00000038089:COL18A1	226.959	0.119096	0.118705	1.0033	0.315718	0.99982
ENSSSCG00000011620:RUVBL1	2956.49	0.0276305	0.0392326	0.704272	0.481263	0.99982
ENSSSCG00000011621:SEC61A1	4583.22	0.0492184	0.0338522	1.45392	0.145969	0.99982
ENSSSCG00000030696:NA	67.2919	-0.146344	0.216227	-0.676807	0.498529	0.99982
ENSSSCG00000024134:MGLL	517.785	0.084132	0.0813946	1.03363	0.301309	0.99982
ENSSSCG00000028197:PFKL	1071.24	-0.0354655	0.0582168	-0.609196	0.542394	0.99982
ENSSSCG00000024827:ABTB1	123.13	-0.0824489	0.160994	-0.512124	0.608564	0.99982
ENSSSCG00000021397:PODXL2	204.276	-0.0116087	0.133255	-0.0871163	0.930579	0.99982
ENSSSCG00000024500:CFAP410	96.1168	0.094223	0.18066	0.521549	0.601984	0.99982
ENSSSCG00000061599:H1-10	1104.39	0.216779	0.261908	0.82769	0.407846	0.99982
ENSSSCG00000054607:NA	203.933	-0.00169222	0.126295	-0.0133989	0.98931	0.99982
ENSSSCG00000053655:NA	1268.97	0.00618069	0.0544241	0.113565	0.909582	0.99982
ENSSSCG00000047521:NA	14.8903	-0.158838	0.471061	-0.337192	0.735972	0.99982
ENSSSCG00000033653:U2AF1	1004.11	-0.0034599	0.0609309	-0.056784	0.954717	0.99982
ENSSSCG00000012089:ADARB1	270.28	-0.10193	0.110811	-0.919859	0.357646	0.99982
ENSSSCG00000011514:MITF	210.823	-0.109702	0.130733	-0.839131	0.401396	0.99982
ENSSSCG00000012084:PRDM15	296.522	-0.159938	0.110208	-1.45124	0.146714	0.99982
ENSSSCG00000011978:CPOX	3103.28	-0.00608999	0.0378584	-0.160863	0.872202	0.99982
ENSSSCG00000025821:C2CD2	897.263	-0.0256414	0.0619949	-0.413606	0.679163	0.99982
ENSSSCG00000011949:CEP97	225.252	0.0754509	0.123053	0.613158	0.539772	0.99982
ENSSSCG00000011952:NA	3256.58	0.0370004	0.0368861	1.0031	0.315813	0.99982
ENSSSCG00000011953:ZBTB11	1153.41	0.122708	0.0554801	2.21175	0.0269841	0.99982
ENSSSCG00000011529:TRNT1	311.889	0.00947551	0.102035	0.0928652	0.926011	0.99982
ENSSSCG00000036491:PCNP	3177.91	-0.0300252	0.037044	-0.810528	0.417637	0.99982
ENSSSCG00000011956:TRMT10C	940.307	0.00487651	0.0618047	0.078902	0.937111	0.99982
ENSSSCG00000011530:CRBN	231.669	-0.0149055	0.1177	-0.12664	0.899226	0.99982
ENSSSCG00000028677:NA	20.9382	-0.0922538	0.398512	-0.231495	0.81693	0.99982
ENSSSCG00000021791:SENP7	256.601	-0.00901926	0.11384	-0.0792273	0.936852	0.99982
ENSSSCG00000011531:NA	61.5391	0.0489635	0.249971	0.195876	0.844707	0.99982
ENSSSCG00000023041:PCBP3	138.863	-0.132583	0.156211	-0.848739	0.396026	0.99982
ENSSSCG00000011532:SUMF1	1651.21	-0.0192637	0.0475261	-0.405329	0.685235	0.99982
ENSSSCG00000027675:FOXP1	444.742	-0.00652523	0.0862569	-0.0756488	0.939699	0.99982
ENSSSCG00000022486:CBLB	1006.71	-0.000788948	0.0589501	-0.0133833	0.989322	0.99982
ENSSSCG00000031765:NA	187.017	0.0165206	0.136723	0.120833	0.903824	0.99982
ENSSSCG00000011946:ALCAM	899.662	-0.00874375	0.0637099	-0.137243	0.890839	0.99982
ENSSSCG00000011977:DCBLD2	6129.09	-0.0320331	0.0318243	-1.00656	0.314145	0.99982
ENSSSCG00000034493:ST3GAL6	500.258	0.0620546	0.0808157	0.767854	0.442574	0.99982
ENSSSCG00000011951:NFKBIZ	1273.91	0.0285564	0.0557996	0.511768	0.608814	0.99982
ENSSSCG00000022506:COL6A1	144.874	-0.02307	0.149111	-0.154716	0.877045	0.99982
ENSSSCG00000011516:EIF4E3	207.281	0.0169983	0.124827	0.136174	0.891683	0.99982
ENSSSCG00000027165:UBE2G2	570.056	0.022174	0.0784685	0.282584	0.777495	0.99982
ENSSSCG00000035795:SUMO3	263.661	-0.0362834	0.111814	-0.324497	0.745561	0.99982
ENSSSCG00000031249:PTTG1IP	1071.42	-0.0426403	0.0622482	-0.685005	0.493341	0.99982
ENSSSCG00000023437:ITPR1	1231.45	-0.0941898	0.0569699	-1.65333	0.0982645	0.99982
ENSSSCG00000054999:ZBTB21	55.9511	0.46047	0.243218	1.89324	0.0583253	0.99982
ENSSSCG00000025053:RYBP	1594.93	-0.0799413	0.0494633	-1.61617	0.106057	0.99982
ENSSSCG00000011518:SHQ1	349.726	0.102375	0.0994406	1.0295	0.303242	0.99982
ENSSSCG00000011961:TFG	1745.63	0.0663867	0.0472324	1.40553	0.159863	0.99982
ENSSSCG00000037216:PPP4R2	3394.34	0.00251146	0.0350586	0.0716361	0.942892	0.99982
ENSSSCG00000012074:NA	1651.51	0.0219889	0.0476212	0.461746	0.644263	0.99982
ENSSSCG00000011962:ADGRG7	67.9195	-0.264906	0.216817	-1.22179	0.221787	0.99982
ENSSSCG00000011521:PDZRN3	837.575	0.0627331	0.0647469	0.968897	0.332597	0.99982
ENSSSCG00000011522:CNTN3	41.1602	-0.260269	0.285729	-0.910896	0.36235	0.99982
ENSSSCG00000011965:TMEM45A	110.311	-0.0489379	0.174306	-0.280758	0.778896	0.99982
ENSSSCG00000040614:NA	2967.53	-0.0195024	0.0380861	-0.512062	0.608608	0.99982
ENSSSCG00000011963:TOMM70	2427.41	0.0494106	0.0428495	1.15312	0.248861	0.99982
ENSSSCG00000012088:NA	413.769	-0.0581715	0.0930141	-0.625405	0.531705	0.99982
ENSSSCG00000011968:NIT2	279.94	0.0108739	0.107976	0.100707	0.919783	0.99982
ENSSSCG00000027745:ABCG1	118.652	-0.132374	0.171249	-0.772989	0.439529	0.99982
ENSSSCG00000030486:TBC1D23	1311.34	-0.00827499	0.0542986	-0.152398	0.878873	0.99982
ENSSSCG00000027357:CSTB	393.475	0.0773664	0.0907309	0.852703	0.393824	0.99982
ENSSSCG00000037061:RRP1	306.006	0.175769	0.105399	1.66766	0.0953829	0.99982
ENSSSCG00000059724:NA	19.4954	-0.479586	0.417017	-1.15004	0.250128	0.99982
ENSSSCG00000011970:CMSS1	367.815	-0.0522034	0.0953552	-0.547462	0.584061	0.99982
ENSSSCG00000011972:FILIP1L	970.627	0.0999146	0.0606737	1.64675	0.0996087	0.99982
ENSSSCG00000011973:COL8A1	19.3985	0.437108	0.436615	1.00113	0.316764	0.99982
ENSSSCG00000011980:CLDND1	2042.4	-0.00626109	0.0450566	-0.138961	0.889481	0.99982
ENSSSCG00000034501:RIOX2	1380.16	0.0173124	0.0517783	0.334356	0.738111	0.99982
ENSSSCG00000022895:CRYBG3	326.111	0.0190435	0.107396	0.177321	0.859257	0.99982
ENSSSCG00000027278:ARL6	180.383	-0.155094	0.134787	-1.15066	0.249873	0.99982
ENSSSCG00000038081:AGPAT3	617.172	0.0115057	0.0749098	0.153594	0.87793	0.99982
ENSSSCG00000058669:GPR15	365.062	0.0130803	0.0942529	0.138779	0.889625	0.99982
ENSSSCG00000039085:TRAPPC10	1008.94	-0.014099	0.0630256	-0.223702	0.822989	0.99982
ENSSSCG00000022164:NA	134.977	0.265049	0.159874	1.65785	0.0973469	0.99982
ENSSSCG00000021698:RRP1B	1380.95	0.00871536	0.0511012	0.170551	0.864577	0.99982
ENSSSCG00000034758:PDXK	209.185	0.0508257	0.128988	0.394035	0.693555	0.99982
ENSSSCG00000028571:SLX9	160.084	0.173813	0.150456	1.15525	0.24799	0.99982
ENSSSCG00000029627:PWP2	1051.73	0.0162374	0.0602324	0.26958	0.787484	0.99982
ENSSSCG00000025525:GATD3	231.899	0.0136763	0.122402	0.111732	0.911036	0.99982
ENSSSCG00000012087:SLC37A1	479.65	0.0482527	0.0889593	0.542413	0.587534	0.99982
ENSSSCG00000023078:WDR4	216.421	-0.0490379	0.124612	-0.393524	0.693932	0.99982
ENSSSCG00000021991:NA	741.108	0.00367205	0.0696333	0.0527341	0.957944	0.99982
ENSSSCG00000037663:PKNOX1	333.866	0.0807746	0.100966	0.80002	0.423699	0.99982
ENSSSCG00000060594:NA	548.378	-0.00573338	0.0806743	-0.0710683	0.943343	0.99982
ENSSSCG00000056411:NA	441.639	-0.0439483	0.0883817	-0.497256	0.619009	0.99982
ENSSSCG00000051023:NA	270.679	-0.0227004	0.111304	-0.203951	0.838392	0.99982
ENSSSCG00000057336:NA	18.6292	-0.396526	0.424484	-0.934136	0.350234	0.99982
ENSSSCG00000048463:NA	55.8209	-0.0223759	0.237293	-0.0942968	0.924873	0.99982
ENSSSCG00000011178:CPNE4	34.2309	0.115776	0.306742	0.377437	0.705849	0.99982
ENSSSCG00000036855:SLC25A36	2387.58	0.00190226	0.0412297	0.046138	0.9632	0.99982
ENSSSCG00000035537:RUNX1	718.007	-0.0265763	0.0743713	-0.357346	0.720833	0.99982
ENSSSCG00000011179:MRPL3	1068.83	0.0435462	0.0581988	0.748231	0.454321	0.99982
ENSSSCG00000032424:NUDT16	19.4084	0.0208208	0.408949	0.0509131	0.959395	0.99982
ENSSSCG00000011181:NEK11	17.1976	-0.453088	0.427602	-1.0596	0.289326	0.99982
ENSSSCG00000012050:RCAN1	4967.52	0.0625161	0.0324582	1.92605	0.0540984	0.99982
ENSSSCG00000011182:ASTE1	55.9753	0.0516557	0.235889	0.218983	0.826663	0.99982
ENSSSCG00000011698:GYG1	615.535	0.00514991	0.0771704	0.0667342	0.946793	0.99982
ENSSSCG00000011183:ATP2C1	2329.15	-0.0301138	0.0460194	-0.654372	0.512872	0.99982
ENSSSCG00000025293:HLTF	2536.29	-0.0474822	0.0411381	-1.15422	0.248412	0.99982
ENSSSCG00000029094:PIK3R4	1087.55	-0.0290894	0.0564298	-0.515496	0.606206	0.99982
ENSSSCG00000011703:TM4SF4	7873.08	-0.043408	0.0279226	-1.55458	0.120046	0.99982
ENSSSCG00000011704:WWTR1	565.441	0.00632638	0.0799575	0.0791219	0.936936	0.99982
ENSSSCG00000011699:HPS3	133.498	-0.0634714	0.15747	-0.403071	0.686896	0.99982
ENSSSCG00000038948:ETS2	880.88	0.0119306	0.0671468	0.177679	0.858975	0.99982
ENSSSCG00000012066:KCNJ15	468.964	0.0121813	0.0871408	0.139789	0.888827	0.99982
ENSSSCG00000011931:NA	100.281	0.0673957	0.178481	0.377607	0.705723	0.99982
ENSSSCG00000012052:NA	4412.03	-0.040412	0.0376951	-1.07208	0.283686	0.99982
ENSSSCG00000011933:NECTIN3	2602.1	-0.00203255	0.0420704	-0.048313	0.961467	0.99982
ENSSSCG00000029811:PLCL2	17.1685	-0.0402231	0.454926	-0.0884168	0.929545	0.99982
ENSSSCG00000011199:TBC1D5	486.631	-0.0739681	0.0835733	-0.885069	0.376119	0.99982
ENSSSCG00000062206:PSMG1	987.372	0.00729929	0.0613273	0.119022	0.905258	0.99982
ENSSSCG00000033733:NA	6646.36	0.000213514	0.0293827	0.00726664	0.994202	0.99982
ENSSSCG00000011689:PLOD2	2448.77	-0.0159559	0.0402054	-0.396859	0.691472	0.99982
ENSSSCG00000037381:GET1	1481.91	-0.0690424	0.0523319	-1.31932	0.187063	0.99982
ENSSSCG00000011201:SATB1	127.641	-0.0701855	0.16562	-0.423773	0.671731	0.99982
ENSSSCG00000049233:NA	32.9846	0.0328569	0.335577	0.0979117	0.922002	0.99982
ENSSSCG00000033637:C3orf52	16.841	-0.5368	0.438017	-1.22552	0.220378	0.99982
ENSSSCG00000011688:NA	2360.77	0.0710451	0.0427956	1.6601	0.0968941	0.99982
ENSSSCG00000011705:COMMD2	655.503	-0.0441505	0.0720276	-0.612966	0.539899	0.99982
ENSSSCG00000034450:ABHD10	359.233	0.0161684	0.0956046	0.169118	0.865704	0.99982
ENSSSCG00000011213:TOP2B	2836.18	-0.0218813	0.0419756	-0.521285	0.602168	0.99982
ENSSSCG00000026981:MRPS6	980.542	0.00919189	0.0596578	0.154077	0.877549	0.99982
ENSSSCG00000027459:RNF13	566.562	-0.0656548	0.0779943	-0.84179	0.399906	0.99982
ENSSSCG00000030697:CAPN7	653.057	-0.0206384	0.0741722	-0.27825	0.780821	0.99982
ENSSSCG00000034167:SLC5A3	336.988	-0.053477	0.103712	-0.51563	0.606113	0.99982
ENSSSCG00000056685:PLCXD2	519.42	0.0451586	0.079864	0.565443	0.571772	0.99982
ENSSSCG00000024938:SH3BP5	239.311	-0.223425	0.118998	-1.87755	0.0604432	0.99982
ENSSSCG00000030260:NA	1146.75	0.0202144	0.0589798	0.342734	0.731798	0.99982
ENSSSCG00000011217:NEK10	245.304	0.0957066	0.117262	0.816176	0.414399	0.99982
ENSSSCG00000011190:METTL6	512.997	0.0216321	0.0821409	0.263354	0.792278	0.99982
ENSSSCG00000012034:TIAM1	48.1032	0.143959	0.264491	0.544286	0.586244	0.99982
ENSSSCG00000011708:TSC22D2	1384.9	0.0329214	0.0514399	0.639997	0.522174	0.99982
ENSSSCG00000058735:SERP1	2895.36	0.00632413	0.0395805	0.159779	0.873055	0.99982
ENSSSCG00000026622:EAF1	2588.3	-0.0190487	0.0400146	-0.476045	0.634043	0.99982
ENSSSCG00000011218:SLC4A7	2779.41	-0.0327652	0.0395212	-0.829053	0.407075	0.99982
ENSSSCG00000021355:SOD1	271.471	-0.023884	0.112821	-0.211698	0.832343	0.99982
ENSSSCG00000011710:EIF2A	2271.3	-0.0242459	0.0432037	-0.561199	0.574662	0.99982
ENSSSCG00000021023:SCAF4	1289.85	0.0314833	0.0558276	0.563938	0.572796	0.99982
ENSSSCG00000011192:HACL1	81.7791	0.0522658	0.19479	0.268319	0.788454	0.99982
ENSSSCG00000023993:CD96	20.4698	-0.180687	0.39195	-0.460995	0.644802	0.99982
ENSSSCG00000011936:ZBED2	949.025	-0.0410937	0.0629116	-0.653198	0.513629	0.99982
ENSSSCG00000011193:BTD	839.609	-0.0563965	0.0646778	-0.871961	0.38323	0.99982
ENSSSCG00000011194:ANKRD28	1206.51	0.0465113	0.053746	0.865392	0.386824	0.99982
ENSSSCG00000029392:HUNK	81.4503	-0.0905933	0.198909	-0.455452	0.648784	0.99982
ENSSSCG00000034229:MIS18A	594.605	-0.0283609	0.0781219	-0.363034	0.716579	0.99982
ENSSSCG00000032024:URB1	854.775	0.0685649	0.0663983	1.03263	0.301777	0.99982
ENSSSCG00000040827:CFAP298	791.534	0.0279222	0.0660225	0.42292	0.672354	0.99982
ENSSSCG00000012035:SYNJ1	438.777	-0.0175862	0.0904726	-0.194381	0.845878	0.99982
ENSSSCG00000053786:SELENOT	3077.19	-0.0114671	0.0374578	-0.306133	0.759503	0.99982
ENSSSCG00000022706:ERICH6	19.3845	0.298394	0.406462	0.734126	0.462872	0.99982
ENSSSCG00000011943:BBX	1097.14	0.000729832	0.0569717	0.0128104	0.989779	0.99982
ENSSSCG00000031388:SIAH2	152.327	0.115639	0.163962	0.70528	0.480636	0.99982
ENSSSCG00000012037:PAXBP1	1012.15	0.0550189	0.060011	0.916814	0.35924	0.99982
ENSSSCG00000052958:NA	1254.36	0.0237737	0.05535	0.429516	0.667547	0.99982
ENSSSCG00000011714:MED12L	287.014	0.0253287	0.106545	0.237729	0.812092	0.99982
ENSSSCG00000011942:CD47	3826.63	0.0442918	0.0354267	1.25024	0.211213	0.99982
ENSSSCG00000012046:SMIM11	128.125	0.0366206	0.157037	0.233197	0.815609	0.99982
ENSSSCG00000012071:NA	92.2279	-0.00513438	0.190209	-0.0269933	0.978465	0.99982
ENSSSCG00000062777:GPR87	1275.43	0.0369277	0.0539518	0.684458	0.493686	0.99982
ENSSSCG00000036556:IFNAR2	381.662	0.00247497	0.0956791	0.0258674	0.979363	0.99982
ENSSSCG00000035672:NA	189.586	0.102346	0.140507	0.728405	0.466366	0.99982
ENSSSCG00000011690:PLSCR4	77.035	-0.0122525	0.210286	-0.0582657	0.953537	0.99982
ENSSSCG00000041289:IL10RB	360.382	0.0400276	0.10033	0.398959	0.689923	0.99982
ENSSSCG00000033115:IFNAR1	1414.5	0.0519238	0.0504842	1.02851	0.303708	0.99982
ENSSSCG00000034378:IFNGR2	1628.12	-0.0634909	0.0486744	-1.3044	0.192097	0.99982
ENSSSCG00000034624:TMEM50B	509.642	0.0462979	0.0806592	0.573994	0.565972	0.99982
ENSSSCG00000028192:DNAJC28	71.7634	0.180283	0.211512	0.852352	0.394019	0.99982
ENSSSCG00000030677:GART	2350.75	0.0357271	0.041049	0.870351	0.384108	0.99982
ENSSSCG00000011940:DZIP3	188.684	-0.111798	0.129723	-0.861822	0.388785	0.99982
ENSSSCG00000023674:SON	9971.74	0.030372	0.0261358	1.16208	0.245201	0.99982
ENSSSCG00000050552:NA	21.2684	0.0475672	0.401128	0.118583	0.905605	0.99982
ENSSSCG00000033593:CIP2A	1239.73	-0.0667912	0.053909	-1.23896	0.21536	0.99982
ENSSSCG00000027089:DONSON	807.084	0.00609053	0.0726436	0.0838412	0.933183	0.99982
ENSSSCG00000011670:PXYLP1	279.352	0.150998	0.108305	1.39419	0.16326	0.99982
ENSSSCG00000028377:CRYZL1	517.476	-0.0144933	0.0811309	-0.17864	0.85822	0.99982
ENSSSCG00000022073:ZBTB38	1046.29	-0.0806036	0.0598836	-1.346	0.178301	0.99982
ENSSSCG00000011672:RASA2	736.627	-0.0159277	0.0679545	-0.234388	0.814684	0.99982
ENSSSCG00000029774:RNF7	744.354	0.0127586	0.0693807	0.183892	0.854098	0.99982
ENSSSCG00000011675:GRK7	21.2427	0.173149	0.429617	0.40303	0.686926	0.99982
ENSSSCG00000011676:NA	2796.32	-0.0242853	0.0394261	-0.615971	0.537914	0.99982
ENSSSCG00000056217:DPH3	711.303	0.00258228	0.0697906	0.0370004	0.970485	0.99982
ENSSSCG00000011197:OXNAD1	310.378	-0.155058	0.102279	-1.51603	0.129512	0.99982
ENSSSCG00000037647:TFDP2	143.996	0.0895549	0.147928	0.605394	0.544917	0.99982
ENSSSCG00000037653:RAB5A	1174.48	-0.0310408	0.0569594	-0.544964	0.585778	0.99982
ENSSSCG00000012042:ATP5PO	1027.6	0.0207892	0.0595587	0.349053	0.727049	0.99982
ENSSSCG00000034370:NA	480.916	-0.0171551	0.0866931	-0.197883	0.843137	0.99982
ENSSSCG00000024621:KAT2B	24.2547	-0.223923	0.377851	-0.592622	0.553434	0.99982
ENSSSCG00000011677:GK5	490.116	-0.0750758	0.0853856	-0.879256	0.379262	0.99982
ENSSSCG00000020706:NA	240.665	-0.0494751	0.121527	-0.407112	0.683926	0.99982
ENSSSCG00000011678:XRN1	574.862	0.112516	0.0784294	1.43462	0.151395	0.99982
ENSSSCG00000011207:SGO1	558.686	-0.0601814	0.0800351	-0.751937	0.452089	0.99982
ENSSSCG00000011206:NA	114.122	-0.103252	0.169917	-0.607661	0.543412	0.99982
ENSSSCG00000031392:UBE2E2	351.322	0.158852	0.0968523	1.64015	0.100974	0.99982
ENSSSCG00000011679:ATR	918.182	0.0632601	0.0610311	1.03652	0.299958	0.99982
ENSSSCG00000041813:CMC1	53.1095	0.220192	0.256028	0.860029	0.389773	0.99982
ENSSSCG00000037830:NA	408.789	-0.0482585	0.0914041	-0.527969	0.597521	0.99982
ENSSSCG00000028258:AZI2	390.713	-0.0910799	0.0943182	-0.965667	0.334211	0.99982
ENSSSCG00000053176:NA	2875.68	0.00168554	0.0394731	0.0427009	0.96594	0.99982
ENSSSCG00000012053:CBR3	247.658	0.0497733	0.117472	0.423702	0.671783	0.99982
ENSSSCG00000012054:DOP1B	1138.43	-0.0238386	0.057602	-0.41385	0.678984	0.99982
ENSSSCG00000011226:TGFBR2	10009.7	-0.022926	0.0257638	-0.889853	0.373545	0.99982
ENSSSCG00000025374:DVL3	520.432	0.00876605	0.0835754	0.104888	0.916465	0.99982
ENSSSCG00000024437:AP2M1	4927.42	0.0222055	0.0329634	0.67364	0.50054	0.99982
ENSSSCG00000012056:CHAF1B	382.589	0.0983273	0.0957008	1.02745	0.304211	0.99982
ENSSSCG00000011214:NGLY1	686.642	-0.030195	0.0707337	-0.426884	0.669464	0.99982
ENSSSCG00000027179:SIM2	71.7391	0.056218	0.211411	0.265918	0.790302	0.99982
ENSSSCG00000012059:HLCS	1318.34	0.021201	0.0524456	0.404248	0.686031	0.99982
ENSSSCG00000012061:PIGP	77.1385	0.0985463	0.211828	0.465219	0.641775	0.99982
ENSSSCG00000011215:OXSM	292.527	0.0107674	0.105665	0.101901	0.918835	0.99982
ENSSSCG00000028856:ABCF3	968.522	-0.0251399	0.0621204	-0.404697	0.685701	0.99982
ENSSSCG00000026488:UBE2E1	983.206	-0.0131554	0.0589923	-0.223002	0.823534	0.99982
ENSSSCG00000012062:TTC3	1294.01	-0.0121583	0.0538738	-0.225681	0.82145	0.99982
ENSSSCG00000011762:ACTL6A	426.733	0.044076	0.0896157	0.491833	0.622837	0.99982
ENSSSCG00000024296:NKIRAS1	140.293	-0.0930609	0.150251	-0.619369	0.535673	0.99982
ENSSSCG00000027275:HHLA2	20.0282	0.38343	0.410138	0.93488	0.34985	0.99982
ENSSSCG00000037030:RPL15	10145.1	-0.025883	0.0271995	-0.951597	0.341301	0.99982
ENSSSCG00000011941:IFT57	220.192	-0.167802	0.121508	-1.38099	0.167282	0.99982
ENSSSCG00000012063:VPS26C	575.082	-0.0570813	0.0769732	-0.741574	0.458346	0.99982
ENSSSCG00000027017:NR1D2	1456.38	0.0733597	0.0510963	1.43571	0.151084	0.99982
ENSSSCG00000011912:QTRT2	1265.23	0.063091	0.0536084	1.17689	0.239241	0.99982
ENSSSCG00000011763:MRPL47	300.342	0.0271411	0.10703	0.253584	0.799817	0.99982
ENSSSCG00000011764:NDUFB5	501.214	0.133723	0.0814591	1.6416	0.100673	0.99982
ENSSSCG00000030480:DYRK1A	1222.01	-0.0410223	0.0560059	-0.732464	0.463886	0.99982
ENSSSCG00000011913:CCDC191	140.485	0.104876	0.154373	0.679371	0.496903	0.99982
ENSSSCG00000011229:STT3B	7048.49	0.0330201	0.0300313	1.09952	0.27154	0.99982
ENSSSCG00000011914:ZDHHC23	348.81	-0.047463	0.101583	-0.467236	0.640331	0.99982
ENSSSCG00000011915:GRAMD1C	237.002	-0.00798506	0.118982	-0.0671117	0.946493	0.99982
ENSSSCG00000011765:USP13	832.757	-0.119132	0.0649487	-1.83425	0.0666169	0.99982
ENSSSCG00000011916:ATP6V1A	3110.01	-0.0260388	0.0379639	-0.685884	0.492786	0.99982
ENSSSCG00000011766:PEX5L	24.0972	0.073851	0.381698	0.19348	0.846583	0.99982
ENSSSCG00000011917:NAA50	4322.75	0.0133217	0.0334012	0.398839	0.690012	0.99982
ENSSSCG00000011230:OSBPL10	1050.05	0.0502366	0.0574371	0.874637	0.381772	0.99982
ENSSSCG00000021977:NA	1333.1	-0.0340193	0.0588468	-0.5781	0.563197	0.99982
ENSSSCG00000011918:USF3	614.134	-0.0463336	0.0766956	-0.604123	0.545762	0.99982
ENSSSCG00000022618:CMTM8	214.178	0.067969	0.122315	0.555687	0.578425	0.99982
ENSSSCG00000011234:CMTM7	124.845	0.0584713	0.16407	0.356379	0.721556	0.99982
ENSSSCG00000038362:NA	381.903	0.0546914	0.0933298	0.586002	0.557874	0.99982
ENSSSCG00000051450:NA	19.5698	-0.250457	0.402939	-0.621576	0.534221	0.99982
ENSSSCG00000048572:NA	19.0425	-0.223211	0.420237	-0.531155	0.595311	0.99982
ENSSSCG00000011233:DYNC1LI1	1770.77	-0.00299151	0.0460011	-0.0650313	0.948149	0.99982
ENSSSCG00000024663:SPICE1	235.93	-0.0542626	0.116979	-0.463868	0.642742	0.99982
ENSSSCG00000063536:NA	19.9625	0.15277	0.397105	0.38471	0.700452	0.99982
ENSSSCG00000032220:CNOT10	1001.43	0.0031032	0.0590446	0.0525568	0.958085	0.99982
ENSSSCG00000036952:GTPBP8	340.34	-0.0474951	0.0985362	-0.482006	0.629801	0.99982
ENSSSCG00000011923:NEPRO	277.43	-0.0158452	0.109963	-0.144096	0.885425	0.99982
ENSSSCG00000021042:BRWD1	1291.44	0.00829126	0.0576107	0.143919	0.885565	0.99982
ENSSSCG00000011767:TTC14	1988.74	0.0288866	0.047374	0.609755	0.542024	0.99982
ENSSSCG00000011680:PLS1	815.185	0.103648	0.067645	1.53223	0.125465	0.99982
ENSSSCG00000011768:CCDC39	417.097	-0.0848293	0.0889068	-0.954137	0.340014	0.99982
ENSSSCG00000011928:CCDC80	282.51	-0.0517752	0.107701	-0.480732	0.630707	0.99982
ENSSSCG00000011929:SLC35A5	236.153	0.00593123	0.126068	0.0470479	0.962475	0.99982
ENSSSCG00000011681:TRPC1	490.875	0.00737111	0.0845253	0.087206	0.930508	0.99982
ENSSSCG00000011930:ATG3	600.341	0.136434	0.0903632	1.50984	0.131084	0.99982
ENSSSCG00000011683:PCOLCE2	296.529	-0.0471471	0.106344	-0.443344	0.657517	0.99982
ENSSSCG00000011684:U2SURP	3847.74	0.0236377	0.0337301	0.700791	0.483434	0.99982
ENSSSCG00000024119:GLB1	566.185	-0.0930874	0.079522	-1.17059	0.241765	0.99982
ENSSSCG00000011769:FXR1	3147.83	0.0481028	0.0370076	1.29981	0.193666	0.99982
ENSSSCG00000037371:TMPPE	74.6193	-0.151191	0.219537	-0.688681	0.491024	0.99982
ENSSSCG00000059416:NA	7870.44	-0.0107599	0.0278047	-0.386982	0.69877	0.99982
ENSSSCG00000051838:CRTAP	831.871	0.0970812	0.0641937	1.51232	0.130454	0.99982
ENSSSCG00000039358:SUSD5	17.5344	-0.330046	0.428478	-0.770275	0.441137	0.99982
ENSSSCG00000039802:FBXL2	80.8082	0.256373	0.20095	1.2758	0.202025	0.99982
ENSSSCG00000027941:LSAMP	149.103	-0.120579	0.15719	-0.767086	0.44303	0.99982
ENSSSCG00000036206:DIPK2A	215.71	-0.0206433	0.12546	-0.16454	0.869306	0.99982
ENSSSCG00000011235:UBP1	1420.29	0.0096378	0.0552678	0.174384	0.861564	0.99982
ENSSSCG00000011859:HEG1	535.224	-0.000518048	0.0794068	-0.00652397	0.994795	0.99982
ENSSSCG00000011673:NA	758.476	-0.0204886	0.0697783	-0.293624	0.769045	0.99982
ENSSSCG00000026113:ZBTB20	14.9673	0.217365	0.480963	0.451937	0.651314	0.99982
ENSSSCG00000011236:CLASP2	1604.39	-0.00970815	0.0478368	-0.202943	0.839179	0.99982
ENSSSCG00000053903:NA	20.9781	-0.366767	0.427335	-0.858266	0.390746	0.99982
ENSSSCG00000057704:NA	217.53	-0.0115281	0.120815	-0.0954195	0.923982	0.99982
ENSSSCG00000061052:NA	84.9341	0.303753	0.192851	1.57507	0.115241	0.99982
ENSSSCG00000049696:NA	115.829	-0.177042	0.166637	-1.06244	0.288035	0.99982
ENSSSCG00000052230:NA	447.981	0.0619322	0.085802	0.721804	0.470415	0.99982
ENSSSCG00000009126:NA	1003.19	0.101407	0.0589384	1.72056	0.0853315	0.99982
ENSSSCG00000054468:NA	1068.51	-0.0203291	0.0586626	-0.346542	0.728935	0.99982
ENSSSCG00000011862:NA	248.751	-0.0824959	0.11318	-0.72889	0.466069	0.99982
ENSSSCG00000011770:DNAJC19	300.427	-0.00625536	0.109231	-0.0572675	0.954332	0.99982
ENSSSCG00000041999:NA	90.326	-0.161102	0.193229	-0.833737	0.404429	0.99982
ENSSSCG00000063381:NA	25.7226	-0.597691	0.387586	-1.54209	0.123052	0.99982
ENSSSCG00000011813:P3H2	3755.3	-0.014473	0.0359719	-0.402341	0.687433	0.99982
[truncated: 16,509 more rows]

## Sheet: up
HSPA5
MX2
MX1
NA
PARP14
DTX3L
PARP9
NA
TRANK1
UBA7
IFI44L
IFI44
ISG15
NLRC5
IFI6
SESN2
ERAP2
NA
UBE2L6
NA
NA
NA
IRF7
IFIT2
OAS2
OAS1
DERL3
IFIT3
IFIT5
OASL
SDF2L1
IFIT1
DDX60
IFIH1
STAT1
NA
TRIM34
RNASEL
NA
HERC5
HERC6
CXCL10
NA
NA
NA
GBP1
NA
ASB9
PPP4R4
ETV7
HSP90B1
C1QTNF6
CRELD2
OLR1
USP18
ESM1
EPSTI1
DDX58
ZBP1
CCL5
DHX58
CCL2
XAF1
NA
NA
LGALS3BP
ZC3HAV1
PARP12
