# Supplementary material for: The C1QTNF6–MX2 Antiviral Axis Inhibits Porcine Circovirus Type 2 Replication in Porcine Macrophages
Source: Vet Sci. 2025 Dec 21;13(1):11. doi: 10.3390/vetsci13010011 (PMC12846478; doi:10.3390/vetsci13010011)
Supplement: Supplementary file 1 [file vetsci-13-00011-s001.zip › Table S2 upregulated genes.xlsx]

## Sheet: up_BP_filt-基因名称版
	Category	Term	Count	X.	PValue	Genes	List.Total	Pop.Hits	Pop.Total	Fold.Enrichment	Bonferroni	Benjamini	FDR
1	GOTERM_BP_DIRECT	GO:0051607~defense response to virus	22	32.3529	2.50506679270265e-29	OASL, RNASEL, IFI44L, IFIT2,MX1,MX2, ENSSSCG00000010454, BST2, IRF7, ENSSSCG00000038912, ENSSSCG00000032436,IFIT1, LOC100519082, ENSSSCG00000014670, STAT1, NLRC5, ENSSSCG00000046640, ENSSSCG00000034570, IFIT3, OAS2,ISG15, DDX60	59	160	18683	43.5409	7.56530171396202e-27	7.56530171396202e-27	6.66347766858906e-27
3	GOTERM_BP_DIRECT	GO:0045087~innate immune response	20	29.4118	7.63526415899615e-20	OASL, LOC102161784,DHX58,HERC5,LOC100155195,IFIH1,MX1,MX2, ENSSSCG00000014672, BST2, ENSSSCG00000014670, NLRC5,UBA7, ENSSSCG00000046640, ENSSSCG00000034570, RIGI, GBP2, OAS2, UBE2L6, GBP1	59	319	18683	19.8534	2.30584977601684e-17	7.68616592005613e-18	6.76993422097659e-18
2	GOTERM_BP_DIRECT	GO:0045071~negative regulation of viral genome replication	15	22.0588	3.10730630708829e-27	OASL, RNASEL,CCL5,IFIH1,MX1, ENSSSCG00000010454, ENSSSCG00000038912, ENSSSCG00000032436,IFIT1, ZC3HAV1, LOC100519082, ENSSSCG00000046640, IFIT3, OAS2,ISG15	59	35	18683	135.712	9.38406504740663e-25	4.69203252370332e-25	4.13271738842742e-25
4	GOTERM_BP_DIRECT	GO:0140374~antiviral innate immune response	11	16.1765	1.06782430641461e-16	CXCL10, ENSSSCG00000046640,ZBP1, RIGI,DHX58,IFIH1, IFIT2, IFIT3,MX1, USP18,IFIT1	59	45	18683	77.406	3.35287353436797e-14	8.06207351343031e-15	7.10103163765716e-15
5	GOTERM_BP_DIRECT	GO:0032728~positive regulation of interferon-beta production	7	10.2941	1.24338801742827e-09	ENSSSCG00000046640, RIGI,DHX58,IFIH1, OAS2, IRF7,ISG15	59	36	18683	61.573	3.75503123595244e-07	7.51006362526672e-08	6.61482425271837e-08
6	GOTERM_BP_DIRECT	GO:0060337~type I interferon-mediated signaling pathway	6	8.82353	4.73523891060476e-09	STAT1,IFIH1, IRF7, ENSSSCG00000038912, ENSSSCG00000032436, LOC100519082	59	21	18683	90.4746	1.43004111896605e-06	2.38340358500439e-07	2.09928925036811e-07
12	GOTERM_BP_DIRECT	GO:0098586~cellular response to virus	5	7.35294	9.42711229039482e-06	CXCL10,CCL5, ENSSSCG00000046640, ENSSSCG00000034570,IFIH1	59	43	18683	36.821	0.00284295	0.000237249	0.000208968
18	GOTERM_BP_DIRECT	GO:0071346~cellular response to type II interferon	5	7.35294	5.87201955284018e-05	CCL5, LOC102161784, CCL2, GBP2, GBP1	59	68	18683	23.2839	0.0175777	0.000985194	0.000867754
39	GOTERM_BP_DIRECT	GO:0006955~immune response	5	7.35294	0.0193987	CXCL10,CCL5, IFI44L, CCL2, IFI44	59	331	18683	4.7834	0.997304	0.150216	0.132309
41	GOTERM_BP_DIRECT	GO:0016567~protein ubiquitination	5	7.35294	0.0215771	ENSSSCG00000011876, HERC6,UBA7,HERC5,ASB9	59	342	18683	4.62955	0.998623	0.151836	0.133736
7	GOTERM_BP_DIRECT	GO:0070106~interleukin-27-mediated signaling pathway	4	5.88235	2.82683654704415e-07	STAT1, ENSSSCG00000046640, OAS2,MX1	59	5	18683	253.329	8.53668318324674e-05	1.21957805315333e-05	1.07419788787678e-05
8	GOTERM_BP_DIRECT	GO:0051707~response to other organism	4	5.88235	5.64119102111353e-07	IFIT2, IFIT3, ENSSSCG00000010454,IFIT1	59	6	18683	211.107	0.00017035	1.89293298708476e-05	1.66728534624022e-05
9	GOTERM_BP_DIRECT	GO:0032020~ISG15-protein conjugation	4	5.88235	5.64119102111353e-07	UBA7,HERC5, UBE2L6,ISG15	59	6	18683	211.107	0.00017035	1.89293298708476e-05	1.66728534624022e-05
10	GOTERM_BP_DIRECT	GO:0035455~response to interferon-alpha	4	5.88235	3.35493041721791e-06	MX2, ENSSSCG00000038912, ENSSSCG00000032436, LOC100519082	59	10	18683	126.664	0.00101268	9.21080896363462e-05	8.11283173618149e-05
11	GOTERM_BP_DIRECT	GO:0035456~response to interferon-beta	4	5.88235	3.35493041721791e-06	XAF1, ENSSSCG00000038912, ENSSSCG00000032436, LOC100519082	59	10	18683	126.664	0.00101268	9.21080896363462e-05	8.11283173618149e-05
13	GOTERM_BP_DIRECT	GO:0071360~cellular response to exogenous dsRNA	4	5.88235	1.25810756157031e-05	RIGI,IFIH1, IFIT3,IFIT1	59	15	18683	84.4429	0.0037923	0.000292268	0.000257428
14	GOTERM_BP_DIRECT	GO:0060339~negative regulation of type I interferon-mediated signaling pathway	4	5.88235	3.62916155115671e-05	NLRC5, ENSSSCG00000046640, USP18,ISG15	59	21	18683	60.3164	0.0109004	0.000782862	0.000689541
15	GOTERM_BP_DIRECT	GO:0032727~positive regulation of interferon-alpha production	4	5.88235	4.19292524238367e-05	STAT1, RIGI,IFIH1, IRF7	59	22	18683	57.5747	0.0125831	0.000844176	0.000743545
16	GOTERM_BP_DIRECT	GO:0002230~positive regulation of defense response to virus by host	4	5.88235	4.81123754979922e-05	PARP9, ENSSSCG00000011876, STAT1, RIGI	59	23	18683	55.0715	0.0144252	0.000908121	0.000799868
19	GOTERM_BP_DIRECT	GO:0034341~response to type II interferon	4	5.88235	6.22085479131991e-05	STAT1, ENSSSCG00000038912, ENSSSCG00000032436, LOC100519082	59	25	18683	50.6658	0.0186122	0.000988788	0.00087092
21	GOTERM_BP_DIRECT	GO:0042832~defense response to protozoan	4	5.88235	0.000320809	LOC102161784,LOC100155195, GBP2, GBP1	59	43	18683	29.4568	0.0923532	0.00461354	0.00406359
22	GOTERM_BP_DIRECT	GO:0009615~response to virus	4	5.88235	0.000392013	DHX58,IFIH1,MX2, ZC3HAV1	59	46	18683	27.5357	0.111669	0.00538127	0.0047398
26	GOTERM_BP_DIRECT	GO:0032760~positive regulation of tumor necrosis factor production	4	5.88235	0.00176468	ENSSSCG00000046640, RIGI,IFIH1, OAS2	59	77	18683	16.4499	0.413396	0.0204975	0.0180541
34	GOTERM_BP_DIRECT	GO:0042742~defense response to bacterium	4	5.88235	0.0115446	ENSSSCG00000046640, OAS2,ISG15, GBP1	59	151	18683	8.38837	0.970005	0.101753	0.0896237
40	GOTERM_BP_DIRECT	GO:0006511~ubiquitin-dependent protein catabolic process	4	5.88235	0.0200748	ENSSSCG00000011876, HERC6,HERC5,ISG15	59	186	18683	6.80991	0.997811	0.151565	0.133497
49	GOTERM_BP_DIRECT	GO:0006954~inflammatory response	4	5.88235	0.0393311	CXCL10,CCL5, OLR1, CCL2	59	242	18683	5.23407	0.999995	0.242408	0.213512
17	GOTERM_BP_DIRECT	GO:0060700~regulation of ribonuclease activity	3	4.41176	5.66039474368648e-05	OASL, ENSSSCG00000046640, OAS2	59	4	18683	237.496	0.0169496	0.000985194	0.000867754
20	GOTERM_BP_DIRECT	GO:0071357~cellular response to type I interferon	3	4.41176	9.41514566254943e-05	IFIT3,MX1,IFIT1	59	5	18683	189.997	0.0280346	0.00142169	0.00125221
23	GOTERM_BP_DIRECT	GO:0019941~modification-dependent protein catabolic process	3	4.41176	0.000419469	UBA7, UBE2L6,ISG15	59	10	18683	94.9983	0.119008	0.00550781	0.00485125
24	GOTERM_BP_DIRECT	GO:0002753~cytoplasmic pattern recognition receptor signaling pathway	3	4.41176	0.000612769	RIGI,DHX58, IRF7	59	12	18683	79.1653	0.16899	0.00771068	0.00679153
25	GOTERM_BP_DIRECT	GO:0060340~positive regulation of type I interferon-mediated signaling pathway	3	4.41176	0.00140361	NLRC5,ZBP1, IRF7	59	18	18683	52.7768	0.345699	0.0169556	0.0149344
27	GOTERM_BP_DIRECT	GO:0046597~negative regulation of viral entry into host cell	3	4.41176	0.00191503	ENSSSCG00000038912, ENSSSCG00000032436, LOC100519082	59	21	18683	45.2373	0.439482	0.02142	0.0188666
28	GOTERM_BP_DIRECT	GO:0002376~immune system process	3	4.41176	0.00389642	OLR1, RIGI, IRF7	59	30	18683	31.6661	0.692419	0.0420256	0.037016
29	GOTERM_BP_DIRECT	GO:1900182~positive regulation of protein localization to nucleus	3	4.41176	0.00470132	PARP9, ENSSSCG00000011876, SESN2	59	33	18683	28.7874	0.759045	0.0489586	0.0431225
30	GOTERM_BP_DIRECT	GO:0070098~chemokine-mediated signaling pathway	3	4.41176	0.00619766	CXCL10,CCL5, CCL2	59	38	18683	24.9996	0.847031	0.060394	0.0531947
32	GOTERM_BP_DIRECT	GO:0042531~positive regulation of tyrosine phosphorylation of STAT protein	3	4.41176	0.00753058	PARP9,CCL5,PARP14	59	42	18683	22.6186	0.898006	0.0710698	0.0625979
35	GOTERM_BP_DIRECT	GO:0071347~cellular response to interleukin-1	3	4.41176	0.0117926	CCL5, CCL2, GBP1	59	53	18683	17.9242	0.972195	0.101753	0.0896237
38	GOTERM_BP_DIRECT	GO:0030593~neutrophil chemotaxis	3	4.41176	0.0163862	CXCL10,CCL5, CCL2	59	63	18683	15.0791	0.993192	0.130227	0.114703
42	GOTERM_BP_DIRECT	GO:0009617~response to bacterium	3	4.41176	0.021619	NLRC5,DHX58, IFI44	59	73	18683	13.0135	0.99864	0.151836	0.133736
43	GOTERM_BP_DIRECT	GO:0036503~ERAD pathway	3	4.41176	0.021619	HSP90B1, HSPA5,DERL3	59	73	18683	13.0135	0.99864	0.151836	0.133736
45	GOTERM_BP_DIRECT	GO:0061844~antimicrobial humoral immune response mediated by antimicrobial peptide	3	4.41176	0.0250479	CXCL10,CCL5, CCL2	59	79	18683	12.0251	0.999529	0.168099	0.148061
46	GOTERM_BP_DIRECT	GO:0071356~cellular response to tumor necrosis factor	3	4.41176	0.0262371	CCL5, CCL2, GBP1	59	81	18683	11.7282	0.999674	0.172253	0.151719
48	GOTERM_BP_DIRECT	GO:0050830~defense response to Gram-positive bacterium	3	4.41176	0.0379194	LOC102161784,LOC100155195, GBP2	59	99	18683	9.59579	0.999991	0.238576	0.210136
31	GOTERM_BP_DIRECT	GO:0019060~intracellular transport of viral protein in host cell	2	2.94118	0.00619938	IFIT3,IFIT1	59	2	18683	316.661	0.847111	0.060394	0.0531947
33	GOTERM_BP_DIRECT	GO:1900245~positive regulation of MDA-5 signaling pathway	2	2.94118	0.00928489	DHX58, DDX60	59	3	18683	211.107	0.940223	0.0849708	0.0748419
36	GOTERM_BP_DIRECT	GO:0060335~positive regulation of type II interferon-mediated signaling pathway	2	2.94118	0.0154277	PARP9, NLRC5	59	5	18683	126.664	0.990864	0.125923	0.110913
37	GOTERM_BP_DIRECT	GO:0060760~positive regulation of response to cytokine stimulus	2	2.94118	0.0154277	RIGI,IFIH1	59	5	18683	126.664	0.990864	0.125923	0.110913
44	GOTERM_BP_DIRECT	GO:1900246~positive regulation of RIG-I signaling pathway	2	2.94118	0.0245718	DHX58, DDX60	59	8	18683	79.1653	0.999454	0.168099	0.148061
47	GOTERM_BP_DIRECT	GO:0046596~regulation of viral entry into host cell	2	2.94118	0.0366342	ENSSSCG00000014670, ENSSSCG00000014672	59	12	18683	52.7768	0.999987	0.235394	0.207334
