# Supplementary material for: The C1QTNF6–MX2 Antiviral Axis Inhibits Porcine Circovirus Type 2 Replication in Porcine Macrophages
Source: Vet Sci. 2025 Dec 21;13(1):11. doi: 10.3390/vetsci13010011 (PMC12846478; doi:10.3390/vetsci13010011)
Supplement: Supplementary file 1 [file vetsci-13-00011-s001.zip › Table S3 KEGG.xlsx]

## Sheet: up_KEGG_filt
	Category	Term	Count	X.	PValue	Genes	List.Total	Pop.Hits	Pop.Total	Fold.Enrichment	Bonferroni	Benjamini	FDR
1	KEGG_PATHWAY	ssc05164:Influenza A	11	16.1765	6.86115510546257e-11	STAT1, CXCL10, RNASEL,CCL5, ENSSSCG00000046640, RIGI, IFIH1, CCL2, OAS2,MX2, IRF7	32	164	9336	19.5686	4.87142082228331e-09	4.87142012487843e-09	4.04808151222292e-09
2	KEGG_PATHWAY	ssc04621:NOD-like receptor signaling pathway	10	14.7059	3.2890547430031e-09	STAT1, RNASEL,CCL5, ENSSSCG00000046640, LOC100155195, CCL2,GBP2, OAS2, IRF7,GBP1	32	175	9336	16.6714	2.33522856496471e-07	1.1676144337661e-07	9.70271149185914e-08
5	KEGG_PATHWAY	ssc05168:Herpes simplex virus 1 infection	10	14.7059	1.37534947798501e-06	STAT1, RNASEL,CCL5, ENSSSCG00000046640, RIGI, IFIH1, CCL2, OAS2,BST2, IRF7	32	353	9336	8.26487	9.76451124929945e-05	1.95299625873871e-05	1.62291238402231e-05
3	KEGG_PATHWAY	ssc05160:Hepatitis C	9	13.2353	3.1944860840698e-08	STAT1, CXCL10, RNASEL, ENSSSCG00000046640, RIGI, OAS2,MX2, IRF7, IFIT1	32	158	9336	16.6187	2.26808258574351e-06	7.56028373229852e-07	6.2824892986706e-07
4	KEGG_PATHWAY	ssc05171:Coronavirus disease - COVID-19	9	13.2353	1.12719541741904e-06	STAT1, CXCL10, ENSSSCG00000046640, RIGI, IFIH1, CCL2, OAS2,MX2, ISG15	32	251	9336	10.4612	8.00277173556019e-05	1.95299625873871e-05	1.62291238402231e-05
7	KEGG_PATHWAY	ssc05162:Measles	7	10.2941	6.76464411023661e-06	STAT1, ENSSSCG00000046640, RIGI, IFIH1, OAS2,MX2, IRF7	32	145	9336	14.0845	0.000480176	6.86128188323999e-05	5.70162860719943e-05
8	KEGG_PATHWAY	ssc05169:Epstein-Barr virus infection	7	10.2941	5.40244499405282e-05	STAT1, CXCL10, ENSSSCG00000046640, RIGI, OAS2, IRF7, ISG15	32	209	9336	9.77153	0.00382849	0.000479467	0.00039843
6	KEGG_PATHWAY	ssc04622:RIG-I-like receptor signaling pathway	6	8.82353	4.50714315759059e-06	CXCL10, RIGI, DHX58, IFIH1, IRF7, ISG15	32	76	9336	23.0329	0.000319957	5.33345273648219e-05	4.43202410496408e-05
10	KEGG_PATHWAY	ssc05417:Lipid and atherosclerosis	6	8.82353	0.000672195	HSP90B1,CCL5, OLR1, CCL2, HSPA5, IRF7	32	217	9336	8.06682	0.0466201	0.00477258	0.00396595
9	KEGG_PATHWAY	ssc04623:Cytosolic DNA-sensing pathway	5	7.35294	0.000145214	CXCL10,CCL5,ZBP1, RIGI, IRF7	32	82	9336	17.7896	0.010258	0.00114558	0.00095196
11	KEGG_PATHWAY	ssc04620:Toll-like receptor signaling pathway	4	5.88235	0.00534746	STAT1, CXCL10,CCL5, IRF7	32	108	9336	10.8056	0.316609	0.0345155	0.0286819
13	KEGG_PATHWAY	ssc05161:Hepatitis B	4	5.88235	0.0175062	STAT1, RIGI, IFIH1, IRF7	32	167	9336	6.98802	0.714624	0.0956106	0.0794511
14	KEGG_PATHWAY	ssc04062:Chemokine signaling pathway	4	5.88235	0.0219493	STAT1, CXCL10,CCL5, CCL2	32	182	9336	6.41209	0.793149	0.111314	0.0925006
12	KEGG_PATHWAY	ssc03250:Viral life cycle - HIV-1	3	4.41176	0.0147007	ENSSSCG00000014670,MX2,BST2	32	56	9336	15.6295	0.650586	0.0869792	0.0722785
15	KEGG_PATHWAY	ssc04061:Viral protein interaction with cytokine and cytokine receptor	3	4.41176	0.0321146	CXCL10,CCL5, CCL2	32	85	9336	10.2971	0.901485	0.152009	0.126317
16	KEGG_PATHWAY	ssc04657:IL-17 signaling pathway	3	4.41176	0.0349407	HSP90B1, CXCL10, CCL2	32	89	9336	9.83427	0.919955	0.155049	0.128844
